# Supplementary material for: Exogenous proteinogenic amino acids induce systemic resistance in rice
Source: BMC Plant Biol. 2016 Mar 3;16:60. doi: 10.1186/s12870-016-0748-x (PMC4778346; doi:10.1186/s12870-016-0748-x)
Supplement: Additional file 1: — Raw microarray data from the leaf by root treatment with Glu. (XLSX 4942 kb) [file 12870_2016_748_MOESM1_ESM.xlsx]

## Sheet: gene-level (Filtered on Flags) 
Additional file 1 Raw microarray data from the leaf by root treatment with Glu
ProbeName	FC 24 h [Glu] vs [control]	Regulation	[Glu 24hr]	[control 24hr]		FC 8 h [Glu] vs [control]	Regulation	[Glu 8hr]	[control 8hr]	Description
Os10g0528300|mRNA|AF309378|CDS+3'UTR	61.283	up	3456.21	37.8865		1.29641	down	12.7748	16.816	Tau class GST protein 4.
Os09g0367700|mRNA|AK103316|CDS+3'UTR	51.9169	up	805.808	10.7161		1.0538	down	5.32637	5.93325	GST6 protein (EC 2.5.1.18).
Os02g0484200|mRNA|AK103832|CDS+3'UTR	51.7856	up	455.412	6.17896		1.34729	up	6.9141	5.30027	Transferase family protein.
Os10g0528300|mRNA|AK103453|CDS+3'UTR	47.4187	up	3503.24	48.6651		1.23066	up	13.7982	11.3907	Tau class GST protein 4.
Os09g0367700|mRNA|AF309377|CDS+3'UTR	47.0516	up	857.703	13.1441		1.04601	down	4.04181	4.46141	GST6 protein (EC 2.5.1.18).
Os01g0155800|COMBINER_EST|CI414623|0	46.331	up	2078.73	37.7309		1.13535	up	118.315	148.317	Conserved hypothetical protein.
Os09g0367700|mRNA|AK120037|CDS+3'UTR	44.9728	up	870.989	13.3431		1.0187	down	6.25961	6.20041	GST6 protein (EC 2.5.1.18).
Os11g0154500|mRNA|AK106277|CDS+3'UTR	44.5983	up	846.24	12.3973		6.52069	up	38.7126	6.2128	No apical meristem (NAM) protein domain containing protein.
Os09g0518200|mRNA|AK121725|CDS+3'UTR	36.0592	up	1149.83	36.8974		1.03123	down	10.9954	11.6395	UDP-glucuronosyl/UDP-glucosyltransferase family protein.
Os12g0628600|mRNA|X68197|CDS+3'UTR	31.645	up	271.461	5.68957		5.55065	up	97.1043	19.4834	Thaumatin-like protein precursor.
Os10g0180800|mRNA|AK111815|CDS+3'UTR	29.0226	up	219.528	4.3116		5.93249	up	44.9836	8.62287	EGF-like calcium-binding domain containing protein.
Os10g0570200|mRNA|AK063193|CDS+3'UTR	25.7853	up	223.993	6.97496		6.94364	up	186.974	27.06	RIR1b protein precursor.
Os03g0154000|mRNA|AK103088|CDS+3'UTR	24.9372	up	5958.86	181.145		1.91029	up	503.204	272.262	Aromatic-ring hydroxylase family protein.
Os06g0493100|mRNA|AK063797|CDS+3'UTR	23.9552	up	1336.92	46.8548		4.74355	up	169.449	37.2608	Hypothetical protein.
Os11g0182500|mRNA|AK068021|CDS+3'UTR	23.9132	up	773.12	24.7087		2.72622	up	3382.97	1286.11	Ankyrin repeat containing protein.
Os06g0493100|mRNA|AY256682|CDS+3'UTR	23.7217	up	1348.18	47.5989		5.48146	up	162.54	31.9435	Hypothetical protein.
Os06g0146600|mRNA|AK121663|CDS+3'UTR	22.8977	up	348.183	17.6252		6.40622	up	118.334	21.8662	Hypothetical protein.
Os01g0660200|mRNA|AB006188|CDS+3'UTR	22.7666	up	8874.17	262.419		3.82284	up	555.457	166.903	Acidic class III chitinase OsChib3a precursor (Chitinase) (EC 3.2.1.14).
Os01g0660200|mRNA|AK100973|CDS+3'UTR	22.554	up	9211.15	269.983		3.55961	up	554.914	182.029	Acidic class III chitinase OsChib3a precursor (Chitinase) (EC 3.2.1.14).
Os01g0660200|mRNA|D55713|CDS+3'UTR	22.4882	up	9006.24	264.408		3.53048	up	552.167	181.273	Acidic class III chitinase OsChib3a precursor (Chitinase) (EC 3.2.1.14).
Os01g0585200|mRNA|AK107734|CDS+3'UTR	22.0921	up	124.537	4.46307		3.03529	up	12.6792	4.31062	Conserved hypothetical protein.
Os04g0369000|mRNA|AK119916|CDS+3'UTR	21.6408	up	153.253	4.55137		3.67238	up	15.9069	4.59137	Major sperm protein domain containing protein.
Os01g0660200|mRNA|AB026998|CDS+3'UTR	21.2521	up	9233.36	286.102		3.62258	up	550.324	176.669	Acidic class III chitinase OsChib3a precursor (Chitinase) (EC 3.2.1.14).
Os08g0508800|mRNA|D14000|CDS+3'UTR	21.1269	up	292.643	14.387		3.58099	up	295.42	92.9723	Lipoxygenase, chloroplast precursor (EC 1.13.11.12).
Os01g0944500|COMBINER_EST|Os01g0944500|8	20.4702	up	507.905	21.8437		3.47946	up	120.538	37.4406	Glycoside hydrolase, family 17 protein.
Os06g0582600|mRNA|AK067453|CDS+3'UTR	20.4432	up	709.929	20.8998		1.76717	up	271.49	158.341	Cysteine proteinase.
Os01g0940700|mRNA|AK070677|CDS+3'UTR	20.0309	up	903.143	37.5489		3.41542	up	172.485	53.8343	Beta-1,3-glucanase (Fragment).
Os10g0180800|mRNA|AK111496|CDS+3'UTR	18.7522	up	137.215	4.19593		4.54915	up	36.1084	9.26275	EGF-like calcium-binding domain containing protein.
Os03g0600600|COMBINER_EST|Os03g0600600|8	18.7476	up	133.898	5.55285		2.37337	up	36.1653	16.3034	Beta-1,3-glucanase precursor.
Os01g0382000|mRNA|AK107926|CDS+3'UTR	18.1607	up	1068.6	44.7964		4.55364	up	236.371	52.2575	Pathogenesis-related protein 1 precursor (PR-1).
Os03g0236200|mRNA|AK071556|CDS+3'UTR	18.0511	up	368.444	18.4882		5.22279	up	96.756	18.6049	Glutamate decarboxylase isozyme 3 (EC 4.1.1.15).
Os01g0713200|mRNA|AK104472|CDS+3'UTR	17.9055	up	1360.82	61.2834		4.10333	up	236.848	59.6812	Beta-1,3-glucanase precursor.
Os01g0940700|mRNA|AK060802|CDS+3'UTR	17.7309	up	2885.37	128.094		2.8379	up	584.348	213.634	Beta-1,3-glucanase (Fragment).
Os10g0180800|mRNA|AK111809|CDS+3'UTR	17.6917	up	148.428	4.68117		4.27307	up	37.2813	10.1653	EGF-like calcium-binding domain containing protein.
Os01g0713200|mRNA|AB027430|CDS+3'UTR	17.4592	up	1986.02	94.1352		4.09223	up	353.926	89.923	Beta-1,3-glucanase precursor.
Os08g0355600|COMBINER_EST|AU055770|6	17.2937	up	213.917	7.16929		3.38743	up	12.874	3.97768	Hypothetical protein.
Os01g0713200|mRNA|AK060862|CDS+3'UTR	17.0658	up	1210.08	54.8092		5.08442	up	213.41	44.5317	Beta-1,3-glucanase precursor.
Os04g0468600|mRNA|AK105886|CDS+3'UTR	16.9245	up	115.26	4.57286		1.49523	up	87.3237	65.131	Conserved hypothetical protein.
Os01g0713200|mRNA|AF030167|CDS+3'UTR	16.7444	up	1905.22	90.3161		4.61144	up	352.697	80.2258	Beta-1,3-glucanase precursor.
Os01g0713200|mRNA|AB027429|CDS+3'UTR	16.6528	up	1921.83	89.5429		4.10588	up	345.967	89.3532	Beta-1,3-glucanase precursor.
Os01g0713200|mRNA|AK060113|CDS+3'UTR	16.5296	up	2043.83	99.4101		4.16393	up	369.672	94.8095	Beta-1,3-glucanase precursor.
Os01g0940700|mRNA|AK104862|CDS+3'UTR	16.0838	up	1028.92	48.6381		1.54966	up	214.722	196.354	Beta-1,3-glucanase (Fragment).
Os04g0468600|mRNA|AK066718|CDS+3'UTR	16.0365	up	113.759	4.72844		1.61077	up	73.9882	47.6256	Conserved hypothetical protein.
Os01g0940700|mRNA|AB027428|CDS+3'UTR	15.7973	up	1011.5	50.3636		2.96951	up	199.999	71.6718	Beta-1,3-glucanase (Fragment).
Os01g0111700|mRNA|AK108920|CDS+3'UTR	15.7364	up	125.409	5.60162		8.87531	up	40.3766	4.64983	Conserved hypothetical protein.
Os04g0675400|mRNA|AK068186|CDS+3'UTR	15.472	up	262.612	13.562		1.11634	up	22654.4	20986.2	Heat shock protein DnaJ family protein.
Os01g0597800|mRNA|AK102671|CDS+3'UTR	15.297	up	771.569	38.138		7.35136	up	37.4054	4.13833	UDP-glucuronosyl/UDP-glucosyltransferase family protein.
Os02g0599200|mRNA|AK119492|CDS+3'UTR	14.8068	up	368.854	17.3536		1.30177	up	47.5709	37.1989	Protein phosphatase 2C-like domain containing protein.
Os04g0447700|mRNA|AK108048|CDS+3'UTR	14.5908	up	522.256	25.6109		1.49832	down	6.89678	10.6763	NAD(P)H dependent 6'-deoxychalcone synthase (EC 1.1.-.-).
Os10g0180800|mRNA|AK111989|CDS+3'UTR	14.4627	up	158.374	6.24328		4.27595	up	36.4017	9.15941	EGF-like calcium-binding domain containing protein.
Os03g0802500|mRNA|AK104696|CDS+3'UTR	14.3196	up	269.873	14.7471		7.47075	up	182.989	25.2724	AAA ATPase, central region domain containing protein.
Os03g0812400|mRNA|AK119951|CDS+3'UTR	13.9968	up	192.257	12.1187		9.26218	up	88.1286	10.2427	Calcium-binding EF-hand domain containing protein.
Os04g0468600|mRNA|AK061332|CDS+3'UTR	13.687	up	112.044	5.19847		1.50443	up	74.1916	51.3397	Conserved hypothetical protein.
Os06g0676700|mRNA|AK121588|CDS+3'UTR	13.5733	up	160.174	7.36006		3.14288	up	15.7936	5.08599	High pI alpha-glucosidase.
Os06g0676700|mRNA|AK105449|CDS+3'UTR	13.0566	up	118.044	5.43494		1.13291	up	5.758	5.22583	High pI alpha-glucosidase.
Os01g0176000|mRNA|AK103303|CDS+3'UTR	13.0263	up	147.986	7.57159		1.845	up	21.5318	12.1014	UDP-glucuronosyl/UDP-glucosyltransferase family protein.
Os03g0412400|mRNA|AK110543|CDS+3'UTR	12.6597	up	159.592	9.15593		3.82943	up	111.985	30.7777	Conserved hypothetical protein.
Os01g0226200|COMBINER_EST|CI284110|6	12.305	up	85.9432	4.59177		1.79817	down	14.8978	33.1206	Conserved hypothetical protein.
Os03g0132900|mRNA|AF001501|CDS+3'UTR	12.1658	up	2078.44	117.662		3.39765	up	127.958	45.269	Chitinase (EC 3.2.1.14) (Fragment).
Os11g0229500|mRNA|AB019186|CDS+3'UTR	12.1622	up	1167.22	70.9806		2.20246	up	629.345	306.914	Disease resistance protein family protein.
Os11g0144900|mRNA|AK120954|CDS+3'UTR	11.8949	up	150.377	9.4009		1.98733	up	22.617	12.067	Hypothetical protein.
Os03g0802500|mRNA|AK070731|CDS+3'UTR	11.847	up	112.996	7.61867		11.8422	up	87.2864	7.56293	AAA ATPase, central region domain containing protein.
Os03g0802500|mRNA|AK099212|CDS+3'UTR	11.61	up	336.237	24.4666		7.60459	up	179.494	24.3609	AAA ATPase, central region domain containing protein.
Os11g0229500|mRNA|AB019240|CDS+3'UTR	11.6069	up	1147.54	71.9725		2.13573	up	604.594	300.805	Disease resistance protein family protein.
Os03g0838400|mRNA|AK069311|CDS+3'UTR	11.5359	up	156.405	10.4966		3.13288	up	13.4945	4.28521	Ammonium transporter.
Os10g0531400|mRNA|AK061233|CDS+3'UTR	11.3021	up	5408.42	372.081		2.03201	up	1101.24	561.864	Glutathione S-transferase GST 30 (EC 2.5.1.18).
Os06g0581500|mRNA|AK099816|CDS+3'UTR	11.1607	up	115.928	6.56536		2.98081	up	122.789	42.8163	Protein kinase domain containing protein.
Os03g0132900|mRNA|AK059871|CDS+3'UTR	11.1328	up	3130.24	192.854		2.62424	up	203.054	87.6683	Chitinase (EC 3.2.1.14) (Fragment).
Os04g0561500|mRNA|AK065953|CDS+3'UTR	11.0259	up	1810.64	123.359		3.82793	up	683.302	187.159	Prolyl endopeptidase (EC 3.4.21.26) (Post-proline cleaving enzyme) (PE).
Os03g0132900|mRNA|AK099355|CDS+3'UTR	10.9984	up	2207.66	135.833		2.93412	up	161.532	61.6951	Chitinase (EC 3.2.1.14) (Fragment).
Os05g0202800|COMBINER_EST|CI446461|0	10.8206	up	16864	1080.5		1.57604	up	12318.3	7061.6	Plant metallothionein, family 15 protein.
Os02g0205500|mRNA|AK067907|CDS+3'UTR	10.8167	up	155.198	12.6907		5.71167	up	221.737	40.0928	Naringenin-chalcone synthase family protein.
Os10g0531400|mRNA|AF402797|CDS+3'UTR	10.7864	up	4635.15	335.58		2.048	up	988.531	500.371	Glutathione S-transferase GST 30 (EC 2.5.1.18).
Os08g0508800|mRNA|AF095895|CDS+3'UTR	10.7174	up	61.5267	4.04228		2.53273	up	64.1795	76.7548	Lipoxygenase, chloroplast precursor (EC 1.13.11.12).
Os10g0529500|COMBINER_EST|CI555732|0	10.4263	up	319.867	21.9811		3.38505	up	99.318	30.4171	Glutathione S-transferase, N-terminal domain containing protein.
Os03g0838400|mRNA|AK100411|CDS+3'UTR	10.2603	up	144.044	9.68285		2.62455	up	13.5994	4.96146	Ammonium transporter.
Os02g0574100|mRNA|AK068280|CDS+3'UTR	10.2298	up	91.0771	7.6532		1.13377	up	912.407	825.088	General substrate transporter family protein.
Os03g0151500|mRNA|AK109181|CDS+3'UTR	10.2069	up	669.861	48.0024		6.18858	up	259.941	47.1854	Hypothetical protein.
Os11g0109600|COMBINER_EST|CI384169|6	10.1699	up	106.401	5.20202		1.30706	up	95.6406	63.973	Uncharacterized Cys-rich domain containing protein.
Os11g0229500|mRNA|AK111665|CDS+3'UTR	10.1489	up	344.802	25.1846		1.9961	up	194.854	102.464	Disease resistance protein family protein.
Os08g0404500|mRNA|AK103556|CDS+3'UTR	10.1302	up	57.7945	3.97757		1.61528	down	3.95425	6.94208	C1-like domain containing protein.
Os09g0364100|mRNA|AK071233|CDS+3'UTR	10.1258	up	145.608	4.63344		1.06019	down	4.11306	4.61347	Conserved hypothetical protein.
Os01g0638000|mRNA|AK101659|CDS+3'UTR	10.1256	up	64.3566	4.02712		1.00605	down	3.69682	3.89709	UDP-glucuronosyl/UDP-glucosyltransferase family protein.
Os10g0542900|mRNA|AB016497|CDS+3'UTR	10.1129	up	1903.8	144.945		2.82175	up	785.713	286.581	Chitinase (EC 3.2.1.14) (Fragment).
Os04g0528400|mRNA|AK107445|CDS+3'UTR	10.0273	up	250.153	4.69874		1.69314	down	4.7666	8.25601	Hus1-like protein family protein.
Os01g0949900|COMBINER_EST|CI555474|0	10.0254	up	92.014	7.02265		2.61021	up	26.7695	10.6805	GST7 protein (EC 2.5.1.18).
Os02g0203300|COMBINER_EST|Os02g0203300|8	9.94615	up	256.757	20.8491		1.04645	down	954.628	1038.3	UDP-glucuronosyl/UDP-glucosyltransferase family protein.
Os04g0611400|mRNA|AK069344|CDS+3'UTR	9.8383	up	330.085	22.1079		2.34135	up	66.0865	30.9568	Vacuolar sorting receptor homolog.
Os01g0115600|mRNA|AK121074|CDS+3'UTR	9.73165	up	64.6997	4.84842		2.30972	up	33.2034	14.7038	LRK14.
Os10g0456100|COMBINER_EST|CI254028|6	9.71812	up	173.815	15.9627		2.62108	up	935.337	370.201	Brn1-like protein.
Os01g0591300|mRNA|AK101427|CDS+3'UTR	9.71205	up	3740.1	303.96		1.24137	up	2034.37	1689.74	Cytosolic aldehyde dehydrogenase RF2D.
Os08g0155900|COMBINER|CI254543|6	9.64028	up	876.26	68.256		3.73267	up	478.623	142.291	(No Hit)
Os08g0271300|COMBINER_EST|Os08g0271300|8	9.48574	up	79.0833	4.95426		1.07164	down	4.20486	4.77821	Peptidase aspartic family protein.
Os01g0754600|COMBINER_EST|Os01g0754600|8	9.47464	up	346.191	4.06263		1.01582	down	3.72607	3.97303	Protein prenyltransferase domain containing protein.
Os05g0322900|mRNA|AK103959|CDS+3'UTR	9.37038	up	2700.42	255.42		9.02916	up	1940.74	222.811	WRKY transcription factor 45.
Os11g0502700|mRNA|AK065205|CDS+3'UTR	9.33075	up	1209.65	86.5418		4.89793	up	446.369	95.6059	Hypothetical protein.
Os05g0322900|mRNA|AK066255|CDS+3'UTR	9.31117	up	1272.9	119.198		9.59369	up	1001.34	108.152	WRKY transcription factor 45.
Os11g0506800|COMBINER_EST|CI064681|6	9.06157	up	56.3706	4.7054		1.3521	up	5.84705	4.56764	IQ calmodulin-binding region domain containing protein.
Os12g0160200|COMBINER|CI218317|6	9.02184	up	46.3286	4.04066		1.0148	down	3.70022	3.94173	(No Hit)
Os04g0401700|mRNA|AK105723|CDS+3'UTR	8.80393	up	1414.71	127.618		1.00892	down	2995.99	3145.47	Potassium transporter 5 (AtPOT5) (AtHAK1) (AtHAK5).
Os03g0853200|mRNA|AK109128|CDS+3'UTR	8.79143	up	71.919	5.64836		1.30832	up	8.63249	6.28758	CD9/CD37/CD63 antigen family protein.
Os04g0401700|mRNA|AK119891|CDS+3'UTR	8.77549	up	1364.71	123.531		1.10548	down	2854.46	3263.93	Potassium transporter 5 (AtPOT5) (AtHAK1) (AtHAK5).
Os03g0326200|mRNA|AK099837|CDS+3'UTR	8.68067	up	170.719	5.59599		4.2133	up	30.5634	4.62717	Phospholipid-transporting ATPase 1 (EC 3.6.3.1) (Aminophospholipid flippase 1).
Os10g0528300|mRNA|AY271619|CDS+3'UTR	8.59733	up	242.274	18.5038		2.61713	down	9.42357	24.5989	Tau class GST protein 4.
Os01g0864500|mRNA|AK068115|CDS+3'UTR	8.56665	up	812.647	78.1455		3.76688	up	206.237	57.1957	Harpin-induced 1 domain containing protein.
Os04g0401700|mRNA|AY324878|CDS+3'UTR	8.51675	up	639.363	59.9077		1.00787	down	1598.19	1683.96	Potassium transporter 5 (AtPOT5) (AtHAK1) (AtHAK5).
Os05g0322900|mRNA|AK105939|CDS+3'UTR	8.50981	up	1681.57	167.864		9.03667	up	1527.49	175.732	WRKY transcription factor 45.
Os04g0401700|mRNA|AK119883|CDS+3'UTR	8.44394	up	1353.19	126.954		1.05029	up	3000.16	2988.96	Potassium transporter 5 (AtPOT5) (AtHAK1) (AtHAK5).
Os04g0401700|mRNA|AK101722|CDS+3'UTR	8.36447	up	1365.12	129.369		1.00157	down	3044.85	3169.21	Potassium transporter 5 (AtPOT5) (AtHAK1) (AtHAK5).
Os09g0518200|mRNA|AK064395|CDS+3'UTR	8.29621	up	106.12	10.0303		1.01258	up	4.57043	4.7244	UDP-glucuronosyl/UDP-glucosyltransferase family protein.
Os04g0611400|mRNA|AK105614|CDS+3'UTR	8.21487	up	306.248	24.4428		3.01913	up	69.449	25.8325	Vacuolar sorting receptor homolog.
Os03g0802600|COMBINER_EST|CI556052|0	8.19513	up	90.0274	8.71692		1.36114	up	39.5017	30.0888	AAA ATPase, central region domain containing protein.
Os04g0401700|mRNA|AK100669|CDS+3'UTR	8.11308	up	1624.55	159.466		1.03688	down	3754.19	4042.21	Potassium transporter 5 (AtPOT5) (AtHAK1) (AtHAK5).
Os08g0556300|mRNA|AK105201|CDS+3'UTR	7.96753	up	121.651	4.49758		6.52481	up	98.4982	4.26728	Conserved hypothetical protein.
Os06g0216000|COMBINER_EST|Os06g0216000|8	7.72117	up	123.159	13.3177		4.21621	up	145.141	30.5968	Oxo-phytodienoic acid reductase.
Os10g0576600|mRNA|AK104496|CDS+3'UTR	7.56638	up	756.394	82.2675		1.20994	up	410.718	350.968	TPR-like domain containing protein.
Os01g0613800|mRNA|AK110832|CDS+3'UTR	7.5179	up	569.827	57.2323		1.44055	up	57.3769	41.3941	Peptidase C1A, papain family protein.
Os09g0547500|mRNA|AK062595|CDS+3'UTR	7.5098	up	89.5433	8.54587		3.85608	up	15.2231	4.16016	Lysine decarboxylase-like protein.
Os05g0533400|mRNA|AK107660|CDS+3'UTR	7.5096	up	39.1864	4.04804		2.73006	up	50.9211	20.5948	NB-ARC domain containing protein.
Os02g0728300|COMBINER_EST|CI406536|0	7.44569	up	24279.2	3038.47		1.57627	down	2342.95	7874.38	ASC1 (Alternaria stem canker resistance protein).
Os10g0442300|COMBINER_EST|CI144666|6	7.44224	up	83.6256	9.55143		1.9837	up	12.7048	5.59839	UDP-glucuronosyl/UDP-glucosyltransferase family protein.
Os12g0217300|mRNA|AK073101|CDS+3'UTR	7.41329	up	663.42	13.4879		1.19074	down	22.8744	29.3039	Conserved hypothetical protein.
Os11g0182900|COMBINER_EST|Os11g0182900|8	7.37486	up	126.032	13.7526		2.10795	up	32.662	18.0695	Ankyrin repeat containing protein.
Os04g0401700|mRNA|AJ427970|CDS	7.35753	up	877.961	94.9821		1.04301	down	2192.1	2379.94	Potassium transporter 5 (AtPOT5) (AtHAK1) (AtHAK5).
Os01g0869400|mRNA|AK063342|CDS+3'UTR	7.33802	up	117.045	12.1855		1.00718	up	4.75179	4.96635	UDP-glucuronosyl/UDP-glucosyltransferase family protein.
Os10g0576600|mRNA|AK061555|CDS+3'UTR	7.32104	up	790.463	88.3149		1.19521	up	423.878	367.816	TPR-like domain containing protein.
Os08g0127100|mRNA|AK102015|CDS+3'UTR	7.30372	up	1335.49	126.866		4.33584	up	420.09	105.384	Lysine and histidine specific transporter.
Os03g0750000|mRNA|AK071321|CDS+3'UTR	7.27437	up	99.7954	10.1065		1.59714	up	8.51577	5.53872	Universal stress protein (Usp) family protein.
Os02g0561800|COMBINER|CI563011|x	7.10784	up	41.9308	4.5602		3.77728	up	48.172	13.9464	(No Hit)
Os06g0215600|mRNA|AK104193|CDS+3'UTR	7.09801	up	42.8997	4.5825		1.54463	up	7.08891	4.49237	Oxo-phytodienoic acid reductase (12-oxophytodienoic acid reductase).
Os10g0566400|mRNA|AK109895|CDS+3'UTR	7.09381	up	45.5628	4.92845		1.33892	up	31.1092	24.093	Conserved hypothetical protein.
Os01g0734800|mRNA|AK102415|CDS+3'UTR	7.07102	up	1269.19	133.11		2.00981	up	495.991	254.331	UDP-glucuronosyl/UDP-glucosyltransferase family protein.
Os02g0561400|COMBINER|CI563011|x	7.0373	up	40.4766	4.52345		2.97454	up	50.4443	16.676	(No Hit)
Os05g0197300|mRNA|AK106389|CDS+3'UTR	7.02002	up	1092.67	119.663		2.22256	up	24.7637	11.1364	IQ calmodulin-binding region domain containing protein.
Os04g0445100|mRNA|AK063700|CDS+3'UTR	6.9339	up	54.2684	6.40955		2.77894	up	14.3338	5.34075	22.7 kDa class IV heat shock protein precursor.
Os01g0638000|mRNA|AK103824|CDS+3'UTR	6.87697	up	57.6309	5.32278		1.02713	down	5.05042	5.42827	UDP-glucuronosyl/UDP-glucosyltransferase family protein.
Os05g0447700|mRNA|AK072154|CDS+3'UTR	6.86716	up	325.774	37.7503		1.51302	up	5548.21	3819.68	Ferritin/ribonucleotide reductase-like family protein.
Os01g0134700|mRNA|AK111442|CDS+3'UTR	6.85438	up	131.63	13.5807		5.64953	up	76.5159	14.489	Conserved hypothetical protein.
Os10g0180800|mRNA|AK099018|CDS+3'UTR	6.84489	up	67.3392	5.73985		2.13237	up	16.3598	7.90534	EGF-like calcium-binding domain containing protein.
Os07g0130800|mRNA|AK067638|CDS+3'UTR	6.8234	up	270.266	40.6478		3.00323	up	214.806	76.3213	Lectin-like receptor kinase 7;2.
Os05g0424300|mRNA|AK120987|CDS+3'UTR	6.80678	up	1217.6	139.075		1.15448	up	1037.12	938.254	Cytochrome P450 family protein.
Os07g0531500|COMBINER_EST|CI426967|5	6.77789	up	228.814	28.0583		2.85384	up	136.537	46.7444	Harpin-induced 1 domain containing protein.
Os08g0127100|mRNA|AK065217|CDS+3'UTR	6.7774	up	2336.55	242.973		3.84353	up	707.756	194.2	Lysine and histidine specific transporter.
Os07g0130600|COMBINER_EST|Os07g0130600|8	6.74729	up	67.5959	5.81202		2.32751	up	25.4045	11.2129	Protein kinase family protein.
Os08g0483800|COMBINER|CI255918|6	6.74466	up	82.1791	6.85551		1.14218	up	314.044	285.112	(No Hit)
Os07g0605400|mRNA|AK103128|CDS+3'UTR	6.70583	up	30848.8	3713.98		7.23364	up	10412.8	1302.63	Conserved hypothetical protein.
Os07g0605400|mRNA|AK068670|CDS+3'UTR	6.68457	up	30308.5	3657.21		7.46063	up	9819.77	1207.92	Conserved hypothetical protein.
Os04g0128700|mRNA|AK107172|CDS+3'UTR	6.67004	up	44.2379	4.52643		1.53922	up	7.08222	4.60437	Conserved hypothetical protein.
Os10g0537800|mRNA|AK061277|CDS+3'UTR	6.65421	up	84.8509	7.29521		1.02237	down	4.20709	4.52875	Peptidase A1, pepsin family protein.
Os01g0584900|mRNA|AK108522|CDS+3'UTR	6.6338	up	196.937	24.0343		5.4051	up	30.7634	5.9308	WRKY transcription factor 67.
Os03g0245800|mRNA|AK063618|CDS+3'UTR	6.60216	up	97.8298	12.9204		10.2901	up	55.7688	5.78638	Heat shock protein 26.
Os06g0215900|mRNA|AK105590|CDS+3'UTR	6.59517	up	39.2634	4.24921		1.49813	up	21.2404	14.6682	Oxo-phytodienoic acid reductase.
Os03g0664800|COMBINER_EST|CI543152|4	6.59505	up	134.664	18.9396		1.74842	up	252.018	148.858	GCN5-related N-acetyltransferase domain containing protein.
Os05g0324700|mRNA|AK063581|CDS+3'UTR	6.57078	up	33.8222	4.01311		4.65862	up	24.9765	5.43126	Hypothetical protein.
Os12g0265900|COMBINER|CI442881|6	6.56643	up	40.0294	4.68904		2.02896	up	205.048	105.385	(No Hit)
Os01g0186900|mRNA|AK105331|CDS+3'UTR	6.50937	up	259.201	31.3324		4.63077	up	112.244	25.0545	Hypothetical protein.
Os02g0562100|COMBINER_EST|Os02g0562100|8	6.50239	up	272.037	14.905		1.10377	down	72.8098	83.1229	RecA bacterial DNA recombination protein family protein.
Os04g0223500|mRNA|AK071801|CDS+3'UTR	6.49425	up	135.681	17.5067		1.35626	down	7835.62	11193.8	Flavin-containing monooxygenase FMO family protein.
Os10g0415100|mRNA|AK064079|CDS+3'UTR	6.4896	up	74.059	10.0641		1.36398	down	18.6843	26.2695	Amino acid/polyamine transporter II family protein.
Os11g0182500|mRNA|AK108012|CDS+3'UTR	6.47346	up	77.1422	8.73768		2.25599	up	278.365	127.965	Ankyrin repeat containing protein.
Os01g0934800|mRNA|Z34270|CDS+3'UTR	6.43104	up	121.679	13.5641		7.83185	up	78.2082	11.0062	Alpha/beta hydrolase fold domain containing protein.
Os09g0518000|COMBINER_EST|AU183565|6	6.42103	up	342.247	59.2537		4.29337	up	187.669	44.0447	UDP-glucuronosyl/UDP-glucosyltransferase family protein.
Os04g0561500|mRNA|AK069664|CDS+3'UTR	6.41056	up	1070.19	127.4		3.97427	up	372.514	96.4546	Prolyl endopeptidase (EC 3.4.21.26) (Post-proline cleaving enzyme) (PE).
Os03g0106500|mRNA|AF261270|CDS+3'UTR	6.32019	up	188.663	5.02423		1.00168	up	4.74047	4.94691	Beta-expansin precursor (Beta-expansin 1).
Os04g0627900|mRNA|AK108443|CDS+3'UTR	6.26397	up	306.614	40.39		11.2382	up	256.939	24.1178	Translation initiation factor SUI1 family protein.
Os05g0571200|mRNA|AK108389|CDS+3'UTR	6.2616	up	41.9798	5.14001		13.2107	up	68.1154	5.35467	WRKY transcription factor 19.
Os02g0560200|COMBINER|CI563011|x	6.21849	up	42.2935	5.33656		4.64335	up	49.1847	11.7871	(No Hit)
Os04g0227000|mRNA|AK111733|CDS+3'UTR	6.1473	up	145.328	19.2483		2.03149	up	50.0537	25.5676	Protein kinase domain containing protein.
Os08g0494200|mRNA|AK100830|CDS+3'UTR	6.13011	up	95.1279	10.8147		1.31482	up	111.305	87.3236	Conserved hypothetical protein.
Os08g0485400|mRNA|AK100705|CDS+3'UTR	6.03802	up	1107.88	144.95		1.03365	down	126.274	134.125	2-nitropropane dioxygenase-like protein.
Os12g0415400|COMBINER_EST|Os12g0415400|8	6.00466	up	138.486	4.75131		1.07755	down	4.2373	4.84765	Histone H3.
Os04g0674700|mRNA|AK106615|CDS+3'UTR	5.99957	up	239.177	33.2676		2.39399	up	137.746	59.1659	Amp-binding protein.
Os11g0297300|mRNA|AK070171|CDS+3'UTR	5.9969	up	69.5535	4.24		1.00442	down	3.89168	4.10607	Beta-D-xylosidase.
Os12g0223000|mRNA|AK110855|CDS+3'UTR	5.99644	up	37.6623	4.92901		1.40137	up	181.411	134.227	Hypothetical protein.
Os01g0877400|mRNA|AK106754|CDS+3'UTR	5.96547	up	151.58	4.55822		1.02214	up	4.24278	4.34726	Avr9 elicitor response-like protein.
Os10g0521100|mRNA|AK121749|CDS+3'UTR	5.9619	up	95.1059	8.58574		1.63766	up	40.6848	23.8136	Actin depolymerizing factor 6.
Os04g0399300|mRNA|AK105282|CDS+3'UTR	5.95499	up	274.123	37.9467		6.16787	up	61.8179	11.213	NUDIX hydrolase domain containing protein.
Os01g0734800|mRNA|AK061830|CDS+3'UTR	5.93888	up	2700.8	341.793		2.08704	up	1159.3	573.103	UDP-glucuronosyl/UDP-glucosyltransferase family protein.
Os01g0803300|mRNA|AK071286|CDS+3'UTR	5.88234	up	32.989	4.34034		1.17661	down	4.57978	5.59209	Protein of unknown function DUF6 domain containing protein.
Os08g0480200|mRNA|AK065790|CDS+3'UTR	5.86582	up	353.151	48.0324		1.01958	up	27687	28166.4	2OG-Fe(II) oxygenase domain containing protein.
Os09g0361200|COMBINER_EST|Os09g0361200|8	5.85797	up	127.569	25.6038		1.70036	up	9.85258	6.16562	Hypersensitive-induced reaction protein 2 (Fragment).
Os01g0193900|mRNA|AK110899|CDS+3'UTR	5.84284	up	76.338	7.99148		1.17766	up	8.72294	7.83409	DIRP family protein.
Os10g0491000|mRNA|AK059607|CDS+3'UTR	5.82786	up	8316.76	1125.91		2.06354	up	725.806	366.18	Plant Basic Secretory Protein family protein.
Os02g0561000|COMBINER|CI563011|x	5.81504	up	36.8084	4.8461		4.20456	up	45.6897	12.0671	(No Hit)
Os07g0517600|COMBINER_EST|Os07g0517600|8	5.79099	up	86.5389	11.9051		3.65398	up	23.455	6.66465	AAA ATPase, central region domain containing protein.
Os01g0719300|mRNA|AK121195|CDS+3'UTR	5.77733	up	345.649	47.9193		4.88314	down	12.7649	126.642	Sulfate transporter 3.1 (AST12) (AtST1).
Os03g0236200|mRNA|AY187941|CDS+3'UTR	5.76829	up	143.684	20.9113		2.39268	up	59.307	26.613	Glutamate decarboxylase isozyme 3 (EC 4.1.1.15).
Os12g0242100|mRNA|AK109396|CDS+3'UTR	5.756	up	69.4823	9.79121		1.69068	up	8.5761	4.81352	Eggshell protein family protein.
Os12g0128000|mRNA|AK103867|CDS+3'UTR	5.735	up	204.487	18.0841		1.00364	down	58.5662	61.7852	Cyclin-like F-box domain containing protein.
Os10g0491000|mRNA|AK100816|CDS+3'UTR	5.69188	up	8047.11	1108.53		2.13225	up	726.899	353.442	Plant Basic Secretory Protein family protein.
Os11g0227700|COMBINER_EST|CI250531|6	5.68849	up	320.267	42.0096		2.22631	up	167.226	76.9534	RPR1.
Os03g0724800|mRNA|AK106785|CDS+3'UTR	5.68735	up	124.642	4.75891		1.07928	down	4.25104	4.87294	Conserved hypothetical protein.
Os06g0210000|COMBINER_EST|CI344199|0	5.68011	up	17804.1	2492.35		1.4516	up	8825.23	6239.97	Protein of unknown function DUF6 domain containing protein.
Os05g0410800|mRNA|AK108312|CDS+3'UTR	5.6797	up	44.4163	6.20386		1.00317	down	4.11796	4.33775	Conserved hypothetical protein.
Os06g0586000|mRNA|AK119252|CDS+3'UTR	5.67892	up	32.4304	4.36468		2.01681	up	71.5333	36.957	Conserved hypothetical protein.
Os08g0230800|COMBINER|CI560765|x	5.67878	up	59.372	8.36422		1.00776	up	4.79331	4.99224	(No Hit)
Os04g0524500|mRNA|AK067235|CDS+3'UTR	5.67678	up	34.0259	4.26011		2.86276	up	49.239	17.826	Oligopeptide transporter OPT superfamily protein.
Os05g0541100|mRNA|AK107193|CDS+3'UTR	5.66288	up	108.686	15.293		1.79879	up	12.1998	7.02202	IQ calmodulin-binding region domain containing protein.
Os05g0521300|mRNA|AK065848|CDS+3'UTR	5.65151	up	133.972	19.4518		4.02528	up	227.069	58.4241	Kinesin 4 (Kinesin-like protein D).
Os01g0584900|mRNA|AY341846|CDS+3'UTR	5.60468	up	505.45	68.7477		3.65194	up	65.5609	18.6146	WRKY transcription factor 67.
Os06g0157700|mRNA|AB052944|CDS+3'UTR	5.59947	up	114.441	4.54398		1.2067	up	5.1313	4.48076	SP3D.
Os08g0151200|COMBINER|CI265650|6	5.59545	up	110.763	15.2845		1.63052	up	44.8094	24.5056	(No Hit)
Os03g0152000|mRNA|AK102357|CDS+3'UTR	5.59321	up	117.436	18.6153		1.1041	up	40.4912	37.8689	Heavy metal transport/detoxification protein domain containing protein.
Os10g0416500|mRNA|AK104100|CDS+3'UTR	5.57595	up	80.6913	11.2988		3.02168	up	22.2791	7.86366	Chitinase 1 precursor (EC 3.2.1.14) (Tulip bulb chitinase-1) (TBC-1).
Os08g0428300|mRNA|AK120663|CDS+3'UTR	5.5484	up	61.3402	9.32783		1.38973	up	60.5254	45.1374	RNA polymerase subunit (Isoform B).
Os09g0551000|COMBINER_EST|CI408875|6	5.52671	up	129.973	4.48527		1.01197	up	4.1638	4.31614	Receptor-like protein kinase.
Os10g0513900|mRNA|AK105773|CDS+3'UTR	5.52614	up	159.409	22.8416		2.00446	up	28.0083	13.6347	E-class P450, group I family protein.
Os01g0677400|COMBINER_EST|Os01g0677400|8	5.52613	up	126.394	4.41067		1.33575	down	4.72796	6.81992	Leucine-rich repeat, plant specific containing protein.
Os10g0147200|mRNA|AK111104|CDS+3'UTR	5.52548	up	299.461	44.1085		1.03993	down	57.989	62.8258	Pathogenesis-related protein 5 precursor (PR-5).
Os10g0416500|mRNA|AK104202|CDS+3'UTR	5.47756	up	74.5892	13.0983		1.83704	up	15.9999	9.26053	Chitinase 1 precursor (EC 3.2.1.14) (Tulip bulb chitinase-1) (TBC-1).
Os12g0629300|COMBINER_EST|Os12g0629300|8	5.46727	up	163.093	21.3596		2.94552	up	133.245	47.0681	Thaumatin-like protein precursor.
Os05g0542400|COMBINER_EST|Os05g0542400|8	5.46714	up	112.304	4.6663		1.06687	down	4.20646	4.75434	Hypothetical protein.
Os05g0171000|COMBINER_EST|CI361688|0	5.43634	up	51.3927	7.90753		1.01411	down	4.81052	5.13024	Phospholipase D2 (EC 3.1.4.4).
Os06g0517400|COMBINER_EST|Os06g0517400|8	5.43581	up	117.474	15.4115		1.36012	up	44.5247	33.6495	Hypothetical protein.
Os12g0440300|mRNA|AK122111|CDS+3'UTR	5.41252	up	30.0548	4.14989		1.9004	up	9.24524	5.39995	Conserved hypothetical protein.
Os01g0944900|mRNA|AK058891|CDS+3'UTR	5.38544	up	128.063	18.4061		1.47066	up	148.339	101.68	Beta-1,3-glucanase precursor.
Os06g0696400|mRNA|BT014685|CDS	5.37054	up	195.608	6.05015		1.00333	up	4.54399	4.73451	Xyloglycan endo-transglycosylase precursor.
Os03g0319000|mRNA|AK070706|CDS+3'UTR	5.36812	up	536.669	78.5293		1.90642	up	4369.82	2376.78	Hypothetical protein.
Os01g0795200|mRNA|AK066488|CDS+3'UTR	5.3681	up	36.3444	4.8279		1.13217	up	31.4393	28.9298	Subtilase.
Os08g0514300|COMBINER_EST|Os08g0514300|8	5.35778	up	138.9	4.95151		1.00865	down	4.60588	4.88286	Conserved hypothetical protein.
Os03g0277300|COMBINER_EST|CI066180|3	5.3521	up	286.856	45.0905		12.5231	up	147.263	17.7683	Heat shock protein 70.
Os07g0561800|mRNA|AK108426|CDS+3'UTR	5.34944	up	166.464	24.5547		1.33488	up	4277.06	3319.53	Hypothetical protein.
Os05g0596000|mRNA|AK068911|CDS+3'UTR	5.30752	up	108.853	4.75771		1.07801	down	4.24151	4.85496	Peptidase aspartic family protein.
Os05g0548300|mRNA|AK109784|CDS+3'UTR	5.3043	up	31.8611	4.75542		1.21821	up	36.1816	30.7515	Multidrug resistance protein 1 homolog.
Os02g0277700|mRNA|AK120092|CDS+3'UTR	5.30007	up	30.739	4.39549		1.01553	up	15.1533	16.3854	Leucine-rich repeat, plant specific containing protein.
Os05g0324000|mRNA|AK103719|CDS+3'UTR	5.26453	up	85.5624	12.834		1.20134	up	177.429	153.296	Hypothetical protein.
Os01g0973100|COMBINER|CI447955|0	5.25652	up	31.2098	4.38143		1.96729	up	218.818	129.829	(No Hit)
Os12g0145900|mRNA|AK121769|CDS+3'UTR	5.24584	up	109.684	4.14595		1.20688	up	136.009	116.882	Hypothetical protein.
Os03g0646300|mRNA|AK069229|CDS+3'UTR	5.24308	up	40.7136	6.36546		1.64275	down	20.604	38.3663	Cyclic nucleotide-gated channel A (Fragment).
Os01g0186900|mRNA|AK106168|CDS+3'UTR	5.23645	up	276.83	43.4845		3.73261	up	117.409	31.9589	Hypothetical protein.
Os03g0188100|COMBINER_EST|CI477332|6	5.23606	up	6973.17	1040.65		1.30076	up	10.2771	8.77917	Multi antimicrobial extrusion protein MatE family protein.
Os10g0576600|mRNA|AK104125|CDS+3'UTR	5.23302	up	10952.7	1702.87		1.23482	up	5942.94	4984.02	TPR-like domain containing protein.
Os10g0513900|mRNA|AK121651|CDS+3'UTR	5.21521	up	158.854	23.5377		1.8405	up	30.9237	16.2832	E-class P450, group I family protein.
Os01g0886200|mRNA|AK070958|CDS+3'UTR	5.20269	up	133.718	4.8809		1.26612	down	4.35087	6.17711	AGAMOUS homolog.
Os03g0245800|mRNA|AB020973|CDS+3'UTR	5.19416	up	43.5681	6.69888		6.99609	up	26.6806	4.0124	Heat shock protein 26.
Os10g0140300|mRNA|AK100609|CDS+3'UTR	5.19081	up	136.476	9.91877		1.40335	down	113.712	177.959	Lipolytic enzyme, G-D-S-L family protein.
Os03g0318400|mRNA|AK106440|CDS+3'UTR	5.16171	up	35.6134	4.2415		1.41224	up	6.10446	4.10162	Peptidase A1, pepsin family protein.
Os05g0361700|mRNA|AJ575218|5'UTR+CDS	5.13863	up	94.1029	8.87921		1.01814	up	11.3982	11.4095	Ethylene responsive element binding factor3 (OsERF3).
Os01g0579600|mRNA|AK100352|CDS+3'UTR	5.13556	up	115.537	4.6254		1.05184	down	5.32643	5.80369	Calcium-binding EF-hand domain containing protein.
Os04g0302300|mRNA|AK072639|CDS+3'UTR	5.12647	up	36.1585	5.59964		1.60226	up	89.6622	57.4654	Conserved hypothetical protein.
Os04g0578600|mRNA|AK068159|CDS+3'UTR	5.11963	up	1402.86	315.685		268.735	up	1323.57	5.14387	Ferric reductase-like transmembrane component family protein.
Os03g0306700|mRNA|AK109929|CDS+3'UTR	5.07548	up	26.3904	3.98194		3.34808	up	12.4732	3.84284	Basic-leucine zipper (bZIP) transcription factor domain containing protein.
Os06g0195800|mRNA|AK111076|CDS+3'UTR	5.06728	up	38.2895	5.15238		1.06714	up	7.07869	6.62357	Conserved hypothetical protein.
Os01g0246600|COMBINER_EST|Os01g0246600|8	5.05364	up	96.695	4.75008		1.0592	down	4.36397	4.89226	Hypothetical protein.
Os05g0476200|mRNA|AK063430|CDS+3'UTR	5.05254	up	60.8112	4.76691		2.67511	down	7.90111	40.682	Replication origin activator 2.
Os06g0271000|COMBINER_EST|Os06g0271000|8	5.04179	up	43.1069	7.16699		1.81062	up	8.81724	5.128	UDP-glucuronosyl/UDP-glucosyltransferase family protein.
Os10g0576600|mRNA|AK099195|CDS+3'UTR	5.03712	up	11155.4	1800.61		1.17559	up	5956.61	5231.05	TPR-like domain containing protein.
Os03g0108300|mRNA|AK119538|CDS+3'UTR	5.03663	up	85.9469	5.89784		1.23886	up	4.76264	3.85363	Cellulase (EC 3.2.1.4).
Os06g0587300|mRNA|AK121885|CDS+3'UTR	5.01721	up	2567.74	403.343		2.50854	up	373.351	156.475	Conserved hypothetical protein.
Os01g0186900|mRNA|AK105323|CDS+3'UTR	4.99465	up	264.916	43.9442		3.92275	up	113.417	29.7175	Hypothetical protein.
Os02g0628100|mRNA|AK105228|UTR	4.99366	up	368.233	25.141		1.11125	up	37.0628	34.3025	Non-protein coding transcript, uncharacterized transcript.
Os03g0299800|mRNA|AK064332|CDS+3'UTR	4.98986	up	294.306	44.975		1.16593	up	246.702	218.742	Uncharacterized Cys-rich domain containing protein.
Os02g0612900|mRNA|AK071108|CDS+3'UTR	4.97588	up	32665.4	4837.73		1.12064	up	22550.3	20903.2	Temperature stress-induced lipocalin.
Os06g0125200|mRNA|AK102200|CDS+3'UTR	4.9655	up	26.3463	4.11864		1.46885	up	87.2508	64.7327	Protein of unknown function DUF581 family protein.
Os06g0215600|mRNA|AK104256|CDS+3'UTR	4.96357	up	36.7683	4.88339		1.64776	up	8.92139	4.73016	Oxo-phytodienoic acid reductase (12-oxophytodienoic acid reductase).
Os10g0490800|COMBINER_EST|Os10g0490800|8	4.95765	up	10219.4	1616.86		1.85663	up	997.143	559.615	Plant Basic Secretory Protein family protein.
Os09g0493000|mRNA|AK107737|CDS+3'UTR	4.93295	up	175.793	26.9157		2.67871	up	32.6445	12.7625	Conserved hypothetical protein.
Os05g0180800|COMBINER|CI283061|6	4.92935	up	383.947	59.0017		1.63875	up	174.605	110.205	(No Hit)
Os06g0602500|mRNA|AK111737|CDS+3'UTR	4.92697	up	301.311	48.16		2.33932	up	102.059	46.1665	Protein kinase domain containing protein.
Os06g0215900|mRNA|AK072596|CDS+3'UTR	4.92171	up	44.0715	6.6844		1.18263	down	25.7972	31.5595	Oxo-phytodienoic acid reductase.
Os07g0125300|COMBINER|CI544959|x	4.91452	up	66.2432	4.71643		1.05148	down	4.32196	4.8043	(No Hit)
Os03g0299800|mRNA|AK103635|CDS+3'UTR	4.90565	up	291.23	44.3729		1.29375	up	250.659	200.89	Uncharacterized Cys-rich domain containing protein.
Os07g0640700|COMBINER|CI535485|3	4.90273	up	59.5444	10.7872		1.9067	up	31.9596	16.2235	(No Hit)
Os01g0718500|mRNA|AK111346|CDS+3'UTR	4.89378	up	72.1257	4.06079		1.01542	down	3.72472	3.96964	Hypothetical protein.
Os11g0689100|mRNA|AK108692|5'UTR+CDS	4.89167	up	98.6728	4.29977		1.67715	down	4.20569	7.83309	Disease resistance protein family protein.
Os12g0470700|COMBINER|CI519507|x	4.86351	up	97.359	4.32494		1.99499	down	4.30324	9.91816	(No Hit)
Os03g0168100|mRNA|AK121575|CDS+3'UTR	4.84702	up	96.134	4.46958		1.31196	down	3.88157	5.2553	Late embryogenesis abundant protein repeat containing protein.
Os01g0212700|mRNA|AK108311|CDS+3'UTR	4.84217	up	117.372	19.411		1.89829	up	117.367	61.9076	Zn-finger, RING domain containing protein.
Os04g0578600|mRNA|AB126085|CDS+3'UTR	4.83249	up	1351.5	310.614		31.23	up	1223.94	212.236	Ferric reductase-like transmembrane component family protein.
Os10g0528400|mRNA|AK061304|CDS+3'UTR	4.79501	up	1362.34	211.151		2.35615	up	202.482	87.9298	Glutathione S-transferase, C-terminal domain containing protein.
Os12g0141000|COMBINER_EST|CI409796|0	4.79239	up	24.727	4.11031		1.00355	down	3.76236	3.96464	Hypothetical protein.
Os03g0291500|COMBINER_EST|CI197925|6	4.78779	up	232.227	41.2535		2.2842	up	112.225	48.3634	Asparagine synthetase [glutamine-hydrolyzing] (EC 6.3.5.4) (Glutamine- dependent asparagine synthetase).
Os08g0176200|COMBINER_EST|AU030903|7	4.78772	up	79.1845	17.4493		3.69847	up	40.67	12.9686	Protein kinase family protein.
Os01g0822800|mRNA|AK065060|CDS+3'UTR	4.78364	up	863.975	158.031		1.08173	down	25842.7	28873.9	Zn-finger, RING domain containing protein.
Os11g0514700|COMBINER_EST|Os11g0514700|8	4.77931	up	61.8261	4.25312		1.79857	down	3.89538	7.9456	Leucine-rich repeat, plant specific containing protein.
Os05g0329400|COMBINER_EST|Os05g0329400|8	4.7618	up	109.161	18.4331		1.01896	down	13.7943	14.5891	Prolamin 7.
Os04g0223500|mRNA|AK120831|CDS+3'UTR	4.75647	up	163.472	25.6857		1.35153	down	9712.34	13739.2	Flavin-containing monooxygenase FMO family protein.
Os08g0205000|COMBINER_EST|Os08g0205000|8	4.7496	up	24.2865	4.01047		1.09889	up	10.2136	9.32117	Transferase family protein.
Os03g0106700|COMBINER_EST|CI273094|6	4.74451	up	201.935	13.5962		1.51624	up	14.9326	9.78189	Beta-expansin.
Os10g0365200|mRNA|AK106938|5'UTR+CDS	4.73978	up	564.574	90.9016		1.32179	up	393.013	308.613	Tau class GST protein 4.
Os03g0360300|COMBINER|CI201668|6	4.69381	up	3890.2	666.399		2.28227	up	1858.02	808.012	(No Hit)
Os09g0432300|COMBINER_EST|CI498466|6	4.68903	up	322.674	60.0736		1.37596	up	18.6214	13.9895	AAA ATPase, central region domain containing protein.
Os12g0491800|mRNA|AK072461|CDS+3'UTR	4.67747	up	100.946	4.85891		1.00318	up	4.5609	4.75274	Terpene synthase-like domain containing protein.
Os10g0528400|mRNA|AK073944|CDS+3'UTR	4.65881	up	1333.08	216.258		2.38464	up	217.596	93.9722	Glutathione S-transferase, C-terminal domain containing protein.
Os10g0443000|COMBINER_EST|Os10g0443000|8	4.64963	up	41.8614	4.13118		1.07639	up	6.03542	5.82354	Quinoprotein amine dehydrogenase, beta chain-like domain containing protein.
Os10g0503300|COMBINER_EST|CI215191|6	4.59322	up	960.99	145.16		4.77332	up	240.366	57.7131	Benzoyl coenzyme A: benzyl alcohol benzoyl transferase.
Os01g0932700|mRNA|AK105157|CDS+3'UTR	4.59041	up	86.9072	5.35105		1.2274	up	6.79933	5.33116	Gamma thionin family protein.
Os10g0528400|mRNA|AF309379|CDS+3'UTR	4.5872	up	1481.12	238.775		2.67366	up	225.384	86.7378	Glutathione S-transferase, C-terminal domain containing protein.
Os04g0340100|COMBINER_EST|Os04g0340100|8	4.58435	up	67.9005	14.2713		1.06123	up	11.9994	11.8187	Protein kinase-like domain containing protein.
Os03g0849700|mRNA|AK111868|CDS+3'UTR	4.57019	up	25.2052	4.38969		1.28427	down	26.8816	35.9175	TPR-like domain containing protein.
Os01g0266500|mRNA|AK101084|CDS+3'UTR	4.56715	up	20549.7	3527.89		1.20022	up	1378.51	1193.44	Phenazine biosynthesis PhzC/PhzF protein family protein.
Os04g0308500|mRNA|AK108905|CDS+3'UTR	4.56671	up	75.3967	4.47648		1.01996	down	3.95783	4.24824	Conserved hypothetical protein.
Os03g0680200|COMBINER_EST|Os03g0680200|8	4.56578	up	103.404	4.78811		7.45721	up	120.512	4.71962	TPR-like domain containing protein.
Os12g0551200|mRNA|AK063993|CDS+3'UTR	4.56002	up	100.634	4.68571		3.12232	down	4.07918	26.2047	ARM repeat fold domain containing protein.
Os09g0240600|COMBINER|CI069718|6	4.55134	up	1210.29	196.113		1.18746	down	89.819	110.478	(No Hit)
Os05g0102000|mRNA|AK064690|CDS+3'UTR	4.53901	up	251.619	44.2841		1.05723	down	4.71019	5.28281	SAM dependent carboxyl methyltransferase family protein.
Os01g0973100|COMBINER|CI447955|x	4.53648	up	34.15	6.19261		1.89643	up	222.429	133.492	(No Hit)
Os06g0484800|COMBINER_EST|Os06g0484800|8	4.49242	up	107.883	4.88003		1.13301	up	4.91459	4.65144	Plant MuDR transposase domain containing protein.
Os01g0941400|COMBINER_EST|Os01g0941400|8	4.48727	up	46.6028	9.19951		3.50592	up	24.2732	7.28276	Beta-1,3-glucanase precursor.
Os10g0402400|COMBINER_EST|Os10g0402400|8	4.47957	up	52.6324	5.19476		1.3363	down	12.3517	19.08	Transferase family protein.
Os06g0313900|mRNA|AK064443|CDS+3'UTR	4.47005	up	117.874	5.65548		3.15358	up	39.9423	6.34743	Hypothetical protein.
Os06g0683100|mRNA|AK067955|CDS+3'UTR	4.46372	up	342.387	63.0005		1.06617	down	328.518	369.897	Hypothetical protein.
Os09g0364500|COMBINER_EST|CI551800|0	4.46272	up	24.8313	4.26406		1.06081	down	150.851	165.54	GTP1/OBG domain containing protein.
Os05g0244700|mRNA|AK073635|CDS+3'UTR	4.4553	up	265.46	47.483		1.17306	up	5.45925	4.89855	Aminotransferase, class IV family protein.
Os10g0528400|mRNA|AY271620|CDS+3'UTR	4.44203	up	920.975	153.091		2.34137	up	140.893	62.2177	Glutathione S-transferase, C-terminal domain containing protein.
Os02g0695200|mRNA|AK111933|CDS+3'UTR	4.43111	up	97.478	4.81806		1.16312	down	4.2434	5.38068	P-type R2R3 Myb protein (Fragment).
Os04g0538900|COMBINER_EST|CI558963|6	4.42087	up	27.6076	4.67408		4.11492	up	17.211	4.32493	Glyoxalase/bleomycin resistance protein/dioxygenase domain containing protein.
Os10g0536400|mRNA|AK061357|CDS+3'UTR	4.42035	up	5394.51	949.172		3.52874	up	1396.54	413.812	Conserved hypothetical protein.
Os01g0689900|mRNA|AK064656|CDS+3'UTR	4.41162	up	131.336	19.7288		1.18758	up	14.1545	15.944	Protein kinase domain containing protein.
Os07g0687400|COMBINER_EST|AU101352|6	4.40252	up	40.1213	4.1353		2.10982	up	403.34	192.356	VQ domain containing protein.
Os03g0835300|mRNA|AK064539|CDS+3'UTR	4.38705	up	24.6894	4.45498		1.08578	down	5.30115	5.9164	Conserved hypothetical protein.
Os01g0297200|mRNA|AK109883|CDS+3'UTR	4.38307	up	53.8539	5.92862		2.81556	up	12.6581	4.74069	AAA ATPase, central region domain containing protein.
Os12g0104300|mRNA|AK107459|CDS+3'UTR	4.38118	up	54.4846	10.1125		1.07954	up	22.7601	21.3468	Conserved hypothetical protein.
Os10g0368100|mRNA|AY533125|CDS	4.37344	up	4189.93	644.646		1.16563	up	313.671	278.999	Glutathione S-transferase, C-terminal domain containing protein.
Os01g0551800|COMBINER_EST|CI550400|0	4.37121	up	95.3268	5.11472		1.00198	up	4.78382	5.01007	Conserved hypothetical protein.
Os10g0527800|mRNA|AK063773|CDS+3'UTR	4.35983	up	25.5722	4.24806		1.62663	up	12.5741	5.64827	Tau class GST protein 3.
Os07g0273900|mRNA|AK065799|CDS+3'UTR	4.35649	up	84.5471	16.5857		1.31715	up	490.009	385.512	NBS-LRR resistance-like protein J71.
Os04g0449100|mRNA|AK110929|CDS+3'UTR	4.3462	up	86.0134	4.70362		1.0583	down	4.393	4.8377	Xyloglucan fucosyltransferase family protein.
Os05g0181200|mRNA|AK105519|CDS+3'UTR	4.32709	up	34.9804	6.33277		1.05729	down	4.26021	4.764	Phytochrome P450-like protein.
Os04g0323800|mRNA|AK066833|CDS+3'UTR	4.32632	up	21.6781	4.00526		1.13184	down	5.24667	6.28878	Hypothetical protein.
Os06g0726200|mRNA|X56063|CDS+3'UTR	4.3231	up	399.672	73.2042		2.17518	up	160.455	76.4508	Endochitinase precursor (EC 3.2.1.14).
Os01g0727900|mRNA|AK102017|CDS+3'UTR	4.30923	up	78.2556	4.27225		1.0066	down	3.88452	4.10905	Conserved hypothetical protein.
Os06g0697600|COMBINER_EST|CI065615|0	4.30319	up	2831.64	498.531		1.63583	up	497.426	322.819	AAA ATPase, central region domain containing protein.
Os03g0120600|mRNA|AK121692|CDS+3'UTR	4.30308	up	33.9779	6.24374		1.66911	up	8.86984	5.46312	Conserved hypothetical protein.
Os01g0232600|COMBINER_EST|CI252001|6	4.30083	up	38.8355	6.63732		1.49322	up	6.82045	4.65549	Conserved hypothetical protein.
Os11g0220200|COMBINER_EST|CI121911|6	4.29363	up	46.2617	6.70174		1.04953	down	4.16465	4.61637	Hypothetical protein.
Os10g0538200|mRNA|AK061045|CDS+3'UTR	4.29057	up	72.1122	9.12013		1.06867	down	14.074	17.1318	Peptidase A1, pepsin family protein.
Os03g0663500|mRNA|U77656|CDS+3'UTR	4.27797	up	30.2702	4.08837		1.82679	up	29.601	18.5844	Thaumatin, pathogenesis-related family protein.
Os03g0297800|mRNA|AK107121|CDS+3'UTR	4.27291	up	87.378	5.01425		1.01615	down	4.7267	5.0076	Protein kinase domain containing protein.
Os02g0518800|mRNA|AK100913|CDS+3'UTR	4.25915	up	33.0229	6.22766		1.46877	down	25.8834	66.1582	Hypothetical protein.
Os09g0371100|COMBINER|CI391415|6	4.25691	up	94.9488	5.25499		1.00606	up	4.81227	5.03517	(No Hit)
Os07g0228900|mRNA|AK072335|CDS+3'UTR	4.24943	up	34.2699	6.32214		1.22538	up	87.5189	74.0442	Cyclin-like F-box domain containing protein.
Os02g0159900|COMBINER_EST|CI416171|1	4.23295	up	37.4261	4.94225		2.80952	up	33.1931	12.8649	SKD1 protein (Vacuolar sorting protein 4b).
Os09g0442300|mRNA|D90408|CDS+3'UTR	4.22981	up	2809.88	528.319		1.09177	up	14875.7	14131.8	Oryzain gamma chain precursor (EC 3.4.22.-).
Os03g0288000|mRNA|AK103162|CDS+3'UTR	4.20335	up	83.1976	14.7793		2.5218	up	57.1281	25.5924	Metallothionein-like protein 1 (MT-1).
Os08g0331800|COMBINER|CI563307|0	4.20047	up	111.063	22.5145		4.37099	up	31.8003	6.63075	(No Hit)
Os07g0105300|mRNA|AK109521|CDS+3'UTR	4.19555	up	23.489	4.41023		1.23797	up	4.94663	4.17832	Hypothetical protein.
Os12g0518200|mRNA|AK070844|CDS+3'UTR	4.19398	up	116.395	29.4004		5.81228	up	36.091	6.12056	Protein of unknown function DUF6 domain containing protein.
Os02g0560600|COMBINER|CI563011|x	4.18878	up	42.1409	9.1607		3.58557	up	51.6431	14.5707	(No Hit)
Os10g0416500|mRNA|AK059767|CDS+3'UTR	4.18766	up	28.0962	5.20971		1.225	up	6.09088	5.19773	Chitinase 1 precursor (EC 3.2.1.14) (Tulip bulb chitinase-1) (TBC-1).
Os11g0229300|COMBINER_EST|Os11g0229300|8	4.18754	up	119.988	21.8043		2.30917	up	70.0203	31.4162	NBS-LRR disease resistance protein homologue.
Os03g0130700|mRNA|AY224472|CDS	4.18376	up	41.0265	4.40711		1.18706	down	4.07393	5.01743	Protein of unknown function DUF265 family protein.
Os03g0245800|mRNA|AK120048|CDS+3'UTR	4.18245	up	43.7715	8.46273		5.49904	up	27.4751	5.27512	Heat shock protein 26.
Os05g0447700|mRNA|AK071331|CDS+3'UTR	4.18079	up	999.967	193.307		1.32284	up	22789.4	18020.8	Ferritin/ribonucleotide reductase-like family protein.
Os08g0551600|mRNA|AK105180|UTR	4.16856	up	69.7453	11.192		1.23959	up	15.8268	13.3689	Non-protein coding transcript, uncharacterized transcript.
Os11g0600600|mRNA|AK110531|UTR	4.16214	up	30.1851	5.2592		1.04438	down	4.80736	5.31093	Non-protein coding transcript, uncharacterized transcript.
Os01g0508500|mRNA|AK120501|CDS+3'UTR	4.15972	up	190.034	42.473		3.06494	up	170.352	57.3923	Hypothetical protein.
Os12g0523000|COMBINER|CI084360|6	4.14896	up	101.412	9.83752		1.08776	down	12.0308	13.3942	(No Hit)
Os11g0462900|COMBINER_EST|Os11g0462900|8	4.14599	up	104.054	5.88504		1.36013	up	7.5232	5.89327	Leucine-rich repeat, cysteine-containing subtype containing protein.
Os01g0571800|COMBINER|CI095526|6	4.14087	up	36.1121	7.13225		2.27012	up	18.717	8.79063	(No Hit)
Os06g0639300|mRNA|AK108166|CDS+3'UTR	4.13895	up	48.7101	4.55951		1.04355	up	85.6722	84.3311	Ankyrin repeat containing protein.
Os01g0950700|mRNA|AK107123|CDS+3'UTR	4.13885	up	33.0292	5.74727		1.21016	down	26.4674	32.787	Hypothetical protein.
Os09g0442300|mRNA|AK066748|CDS+3'UTR	4.1274	up	2781.44	537.793		1.06169	up	15031.5	14667.5	Oryzain gamma chain precursor (EC 3.4.22.-).
Os07g0232800|mRNA|AY327038|CDS+3'UTR	4.10938	up	3274.18	626.291		2.25786	up	1588.38	727.824	Zinc transporter ZIP family protein.
Os10g0509900|mRNA|AK107924|CDS+3'UTR	4.10272	up	49.7867	5.72088		1.00213	up	3.70713	3.8732	Hypothetical protein.
Os04g0332700|mRNA|AK071842|CDS+3'UTR	4.10127	up	69.0368	4.15021		1.00731	down	3.74638	3.96535	Conserved hypothetical protein.
Os08g0499300|mRNA|AK065518|CDS+3'UTR	4.08817	up	734.01	142.494		1.38977	up	2102.86	1569.7	WRKY transcription factor 30.
Os01g0583300|COMBINER|CI527196|6	4.08023	up	44.6292	8.55458		1.54386	down	111.683	179.366	(No Hit)
Os10g0559400|mRNA|AK064149|CDS+3'UTR	4.07552	up	43.9251	10.2154		1.16045	up	41.5065	37.018	Oryza sativa (japonica cultivar-group) retrotransposon Karma DNA, complete sequence.
Os01g0687400|mRNA|AK106178|CDS+3'UTR	4.07231	up	1782.17	344.14		1.40827	up	566.933	417.454	Chitinase (EC 3.2.1.14).
Os01g0945600|COMBINER_EST|CI068172|0	4.07059	up	48.6953	9.74873		1.6655	up	59.5066	36.9722	Amino acid/polyamine transporter I family protein.
Os03g0416300|mRNA|AK103650|CDS+3'UTR	4.05118	up	40.3431	5.03134		1.03175	down	3.83591	4.16811	COBRA-like protein 2 precursor.
Os10g0576600|mRNA|AK060369|CDS+3'UTR	4.04754	up	158.919	31.344		1.49777	up	54.7224	38.0295	TPR-like domain containing protein.
Os05g0409800|COMBINER_EST|Os05g0409800|8	4.04669	up	43.2022	9.13935		1.06947	down	87.087	96.6205	TPR-like domain containing protein.
Os05g0324000|mRNA|AK073286|CDS+3'UTR	4.04198	up	79.5428	15.5195		1.18872	up	177.819	154.597	Hypothetical protein.
Os04g0468600|mRNA|AK109364|CDS+3'UTR	4.03649	up	27.3458	5.0654		2.37016	up	12.1906	5.33322	Conserved hypothetical protein.
Os12g0556200|mRNA|AK058825|UTR	4.03394	up	305.453	58.6173		2.69828	up	230.304	87.9991	Hypothetical protein.
Os03g0405900|COMBINER_EST|AU166492|7	4.03249	up	7047.56	1379.14		1.1852	up	4884.66	4278.07	PDI-like protein.
Os07g0635500|mRNA|AK106081|CDS+3'UTR	4.02931	up	21.9782	4.21057		2.24529	down	3.7838	10.4254	Cytochrome P450.
Os10g0542900|mRNA|AK070067|CDS+3'UTR	4.02656	up	32.1393	5.25785		3.78314	up	15.3994	4.30095	Chitinase (EC 3.2.1.14) (Fragment).
Os02g0609000|mRNA|AK062391|CDS+3'UTR	4.02292	up	37.4452	7.42952		1.00146	down	4.52831	4.76277	Conserved hypothetical protein.
Os09g0246200|mRNA|AK066809|CDS+3'UTR	4.02078	up	49.9402	10.0599		1.2617	down	191.992	250.746	T7-like RNA polymerase.
Os07g0155200|mRNA|AK104606|CDS+3'UTR	4.02056	up	39.1502	8.78958		1.07311	up	184.303	178.676	Conserved hypothetical protein.
Os10g0556700|COMBINER_EST|Os10g0556700|8	4.00918	up	66.6056	8.30796		2.17112	up	70.5964	13.5993	Hypothetical protein.
Os03g0725400|mRNA|AK105499|CDS+3'UTR	4.00593	up	20.9459	4.16786		1.03111	down	328.231	351.672	WD-repeat protein 5 (WD-repeat protein BIG-3).
Os11g0152500|mRNA|AF159882|CDS+3'UTR	4.00278	up	25.8046	4.88828		1.08128	up	6.00508	5.60433	Phosphatidylethanolamine-binding protein family protein.
Os01g0605100|mRNA|AK120157|CDS+3'UTR	3.99596	up	1215.21	239.464		1.99777	up	138.418	72.1893	BCS1 protein-like protein.
Os06g0726200|mRNA|AY378172|CDS+3'UTR	3.99084	up	644.051	125.61		2.17981	up	328.271	155.737	Endochitinase precursor (EC 3.2.1.14).
Os01g0628900|mRNA|AK060213|CDS+3'UTR	3.9893	up	31.834	4.7803		2.34948	up	44.4109	20.2422	Cytochrome P450 family protein.
Os03g0841600|mRNA|AK109007|CDS+3'UTR	3.98084	up	60.4232	11.7468		1.00858	down	40.2146	41.9211	UDP-glucuronosyl/UDP-glucosyltransferase family protein.
Os06g0726200|mRNA|Z29961|CDS+3'UTR	3.97604	up	635.2	117.557		2.30762	up	259.838	116.924	Endochitinase precursor (EC 3.2.1.14).
Os01g0687400|mRNA|AB110201|CDS+3'UTR	3.96353	up	1795.45	353.762		1.54963	up	555.398	371.424	Chitinase (EC 3.2.1.14).
Os07g0155200|mRNA|AK061006|CDS+3'UTR	3.94085	up	39.185	8.8522		1.0078	up	179.597	185.322	Conserved hypothetical protein.
Os08g0499300|mRNA|AK062027|CDS+3'UTR	3.93179	up	771.361	156.09		1.45902	up	2291.87	1630.03	WRKY transcription factor 30.
Os09g0101000|COMBINER|CI086459|6	3.92837	up	44.6815	12.1392		1.01463	up	13.5935	13.8219	(No Hit)
Os12g0510500|mRNA|AK098997|CDS+3'UTR	3.92553	up	47.5276	7.45386		1.45564	up	13.9533	10.0275	Disease resistance protein family protein.
Os06g0693300|mRNA|AK102353|CDS+3'UTR	3.91833	up	50.2657	10.4692		1.26296	up	49.7695	40.6087	Nucleic acid-binding OB-fold domain containing protein.
Os09g0127800|mRNA|AK058402|CDS+3'UTR	3.91547	up	35.7617	7.25005		1.43784	up	23.2911	16.7984	Coatomer alpha subunit.
Os03g0110500|mRNA|AK101157|CDS+3'UTR	3.91494	up	80.9784	16.3119		1.81131	up	269.196	153.935	Conserved hypothetical protein.
Os07g0426000|COMBINER|CI394096|6	3.91181	up	392.948	78.1559		1.79842	up	148.634	85.8787	(No Hit)
Os10g0125300|COMBINER_EST|CI132318|6	3.89853	up	22.1778	4.42226		1.29699	up	62.0154	49.6497	Cyclin-like F-box domain containing protein.
Os08g0158200|mRNA|AK069480|CDS+3'UTR	3.87774	up	995.007	201.55		1.67593	up	272.642	167.762	FAD linked oxidase, N-terminal domain containing protein.
Os07g0117000|mRNA|AK069420|CDS+3'UTR	3.87378	up	109.406	22.0318		1.09931	up	44.4539	42.0863	NB-ARC domain containing protein.
Os05g0444200|mRNA|AK102658|CDS+3'UTR	3.85956	up	378.833	82.7094		3.09337	up	85.2745	20.6284	Zn-finger, C2H2 type domain containing protein.
Os10g0562900|mRNA|AK107989|UTR	3.85338	up	173.014	35.9049		3.78429	up	140.382	42.7261	Pathogenesis-related transcriptional factor and ERF domain containing protein.
Os09g0353200|COMBINER_EST|Os09g0353200|8	3.82001	up	51.1812	10.9271		1.09558	up	5.04278	4.69729	Protein kinase domain containing protein.
Os12g0611200|COMBINER_EST|CI368400|2	3.81999	up	162.862	27.8989		1.26493	down	351.344	458.977	RNA helicase.
Os04g0225100|mRNA|AK105234|CDS+3'UTR	3.81726	up	21.9916	4.4195		1.13739	down	1602.5	1863.07	3'-5' exonuclease domain containing protein.
Os11g0293300|mRNA|AK107624|CDS+3'UTR	3.81693	up	128.802	17.8843		1.00222	up	71.4937	74.6737	Survival motor neuron interacting protein 1 family protein.
Os02g0467300|mRNA|AK064583|CDS+3'UTR	3.81381	up	70.7842	18.2341		5.45379	down	8.05846	206.932	Conserved hypothetical protein.
Os09g0471400|mRNA|AK060211|CDS+3'UTR	3.81193	up	262.56	51.0007		2.40725	up	35.7083	15.3117	Protein kinase domain containing protein.
Os11g0554300|COMBINER|CI527334|3	3.80773	up	61.2315	4.25953		1.30951	down	3.87579	5.78923	(No Hit)
Os07g0232800|mRNA|AY324148|CDS+3'UTR	3.80159	up	3139.8	648.09		2.05521	up	1780.31	900.792	Zinc transporter ZIP family protein.
Os04g0151600|COMBINER_EST|CI048864|6	3.79068	up	39.0667	7.77616		1.24537	down	61.9946	80.3288	Hypothetical protein.
Os07g0520200|mRNA|AK106236|CDS+3'UTR	3.79021	up	23.0206	4.86891		1.59378	down	7.34926	11.6972	Conserved hypothetical protein.
Os03g0223100|mRNA|AK109504|CDS+3'UTR	3.77537	up	685.495	147.812		1.71959	up	590.017	354.122	Cytochrome P450 family protein.
Os03g0760200|mRNA|AK104825|CDS+3'UTR	3.77494	up	71659.3	15076.4		1.07929	down	5230.61	5886.56	Cytochrome P450 family protein.
Os12g0615100|mRNA|AK064574|CDS+3'UTR	3.77437	up	97.4288	15.3873		1.08138	down	21.3471	23.9554	Protein kinase domain containing protein.
Os02g0738200|COMBINER_EST|CI548104|0	3.77349	up	24.2893	4.41071		1.06028	down	8.85004	9.66958	U box domain containing protein.
Os08g0158200|mRNA|AK104045|CDS+3'UTR	3.75667	up	854.717	178.676		1.48917	up	224.503	159.817	FAD linked oxidase, N-terminal domain containing protein.
Os04g0205200|COMBINER_EST|Os04g0205200|8	3.75347	up	41.4106	10.717		1.77598	up	11.8148	7.08887	Disease resistance protein family protein.
Os03g0288000|mRNA|AK059587|CDS+3'UTR	3.75313	up	67.5847	13.3712		4.00002	up	53.3271	18.229	Metallothionein-like protein 1 (MT-1).
Os02g0483500|mRNA|AK103708|CDS+3'UTR	3.75124	up	3311.74	703.065		1.34024	down	457.479	633.748	Transferase family protein.
Os05g0322900|mRNA|AK063697|CDS+3'UTR	3.74922	up	207.34	52.3099		4.65262	up	226.935	50.6359	WRKY transcription factor 45.
Os06g0726200|mRNA|AK061042|CDS+3'UTR	3.74877	up	382.712	74.607		1.8941	up	152.365	83.3897	Endochitinase precursor (EC 3.2.1.14).
Os10g0530900|mRNA|AF309376|CDS+3'UTR	3.74489	up	1011.84	215.517		1.44726	up	1387.62	993.447	Glutathione S-transferase GST 30 (EC 2.5.1.18).
Os01g0382200|mRNA|AK107406|CDS+3'UTR	3.72103	up	57.9523	4.35637		1.35002	down	4.27194	6.09614	Transferase family protein.
Os03g0335500|mRNA|AK099708|CDS+3'UTR	3.71697	up	49.5714	5.59343		1.01777	up	7.86357	9.00727	Protein kinase domain containing protein.
Os04g0475000|mRNA|AK068631|CDS+3'UTR	3.71658	up	34.0466	7.36205		1.62816	up	11.297	7.53458	Conserved hypothetical protein.
Os06g0324200|COMBINER|CI253187|6	3.70833	up	101.604	9.50106		1.0654	up	20.2183	19.9068	(No Hit)
Os01g0353400|COMBINER_EST|Os01g0353400|8	3.7072	up	10117.6	2164.19		1.1846	up	175.088	153.737	Glutathione S-transferase GST 8 (EC 2.5.1.18).
Os03g0801300|COMBINER|CI426525|6	3.70563	up	35.6062	7.38274		1.09644	down	273.586	310.683	(No Hit)
Os06g0726200|mRNA|AK099339|CDS+3'UTR	3.69901	up	380.536	76.1146		1.89655	up	148.063	80.8216	Endochitinase precursor (EC 3.2.1.14).
Os01g0668600|COMBINER_EST|Os01g0668600|8	3.69571	up	24.9029	4.97269		1.60159	up	21.9955	14.7466	Resistance protein candidate (Fragment).
Os03g0766800|mRNA|AK120228|CDS+3'UTR	3.69181	up	6399.81	1927.96		1.18571	up	135730	119040	Conserved hypothetical protein.
Os01g0678000|COMBINER_EST|Os01g0678000|8	3.68402	up	29.4463	5.20713		1.00356	up	4.94519	5.15168	Conserved hypothetical protein.
Os12g0456700|mRNA|AK119478|CDS+3'UTR	3.67543	up	51.2485	4.68242		1.05319	down	4.27894	4.76394	Glycerophosphoryl diester phosphodiesterase family protein.
Os06g0711200|mRNA|AK108753|CDS+3'UTR	3.67348	up	63.0407	14.9931		1.07524	up	4.76735	4.5871	Hypothetical protein.
Os10g0328600|mRNA|AK109143|CDS+3'UTR	3.67075	up	45.4773	4.0342		1.44399	down	6.53197	10.1814	Conserved hypothetical protein.
Os08g0425200|mRNA|AK099569|CDS+3'UTR	3.66004	up	2087.45	460.608		1.09908	up	51034.2	48133.7	Conserved hypothetical protein.
Os07g0471300|mRNA|AK069685|CDS+3'UTR	3.65912	up	253.222	49.753		3.30508	up	71.5906	22.5121	Argonaute 4 protein.
Os10g0530900|mRNA|AK059609|CDS+3'UTR	3.65735	up	4401.83	960.609		1.34213	up	5151.15	3980.7	Glutathione S-transferase GST 30 (EC 2.5.1.18).
Os07g0511100|COMBINER_EST|CI076305|0	3.65519	up	55.6612	4.31768		1.90843	down	4.0117	8.79229	Glycine-rich protein precursor.
Os10g0530900|mRNA|AK103699|CDS+3'UTR	3.65408	up	620.27	133.872		1.29659	up	821.383	656.973	Glutathione S-transferase GST 30 (EC 2.5.1.18).
Os01g0102900|mRNA|AK120535|CDS+3'UTR	3.65047	up	1000.04	227.43		1.17394	up	12254.6	10770.6	Light regulated Lir1 family protein.
Os07g0443300|COMBINER_EST|CB966449|7	3.64899	up	58.0213	4.56581		1.00228	up	4.25159	4.45768	Conserved hypothetical protein.
Os05g0181700|COMBINER_EST|AU093469|6	3.64276	up	289.32	60.0486		8.84855	up	80.9997	9.41612	Hypothetical protein.
Os11g0695000|COMBINER|CI509752|x	3.64172	up	1017.27	221.45		1.7628	up	887.298	520.541	(No Hit)
Os07g0129300|mRNA|AF306651|CDS+3'UTR	3.62669	up	45.9859	4.43541		1.00444	down	4.13164	4.35929	Pathogenesis-related protein 1 precursor.
Os06g0124300|COMBINER|AU082141|6	3.6119	up	30.5972	4.28842		1.62193	up	7.37689	4.06355	(No Hit)
Os07g0130800|mRNA|AK066399|CDS+3'UTR	3.60674	up	61.5414	15.3369		3.11166	up	44.3077	14.6815	Lectin-like receptor kinase 7;2.
Os08g0189600|mRNA|AK061029|CDS+3'UTR	3.60391	up	23.5193	5.10063		1.15487	up	4.98835	4.55264	Germin-like protein 6.
Os02g0207800|mRNA|AK111370|CDS+3'UTR	3.59977	up	246.502	37.1984		1.03943	up	945.132	943.558	Conserved hypothetical protein.
Os05g0588900|COMBINER_EST|CI278697|6	3.59585	up	1501.48	325.778		1.92324	up	79.7475	41.5394	BCS1 protein-like protein.
Os01g0102900|mRNA|AK067670|CDS+3'UTR	3.59578	up	392.345	90.7409		1.08498	up	18917.3	18043.3	Light regulated Lir1 family protein.
Os06g0651000|mRNA|AK065812|CDS+3'UTR	3.59242	up	8185.48	1797.44		1.4189	up	4407.04	3215.58	NADPH HC toxin reductase (Fragment).
Os03g0196400|COMBINER_EST|CI428136|6	3.58544	up	465.753	102.97		1.60688	up	71.9495	46.7259	Protein of unknown function DUF588 family protein.
Os04g0647900|mRNA|AK068809|CDS+3'UTR	3.58458	up	21.1906	4.67728		1.01045	down	4.28661	4.5545	Leucine-rich repeat, typical subtype containing protein.
Os01g0864200|COMBINER_EST|CI434014|0	3.56989	up	78.5158	16.5785		3.95636	up	26.3382	6.91817	Conserved hypothetical protein.
Os01g0837200|mRNA|AK062368|CDS+3'UTR	3.55915	up	1923.35	432.115		1.20208	up	1831.49	1588.31	Conserved hypothetical protein.
Os09g0471500|mRNA|AK111541|CDS+3'UTR	3.55233	up	35.273	4.64052		1.04027	down	4.34715	4.75802	Protein kinase domain containing protein.
Os01g0819000|mRNA|AK102393|5'UTR+CDS	3.5498	up	31.7294	7.32459		1.12432	up	17.038	15.8517	Conserved hypothetical protein.
Os01g0597800|mRNA|AK063325|CDS+3'UTR	3.5497	up	23.6829	5.03861		1.06921	down	4.40138	4.98907	UDP-glucuronosyl/UDP-glucosyltransferase family protein.
Os01g0218100|mRNA|AK068593|CDS+3'UTR	3.54299	up	26.5486	5.80596		2.2217	down	5.1095	17.5593	Basic helix-loop-helix dimerisation region bHLH domain containing protein.
Os08g0216900|mRNA|AK064706|CDS+3'UTR	3.5423	up	19.1787	4.23549		1.2576	down	7.89393	10.2948	Conserved hypothetical protein.
Os09g0122000|COMBINER_EST|Os09g0122000|8	3.5371	up	52.9007	4.41324		2.31505	down	4.08124	12.2052	Zn-finger, C2H2 type domain containing protein.
Os05g0582500|mRNA|AK070825|CDS+3'UTR	3.52804	up	40.755	10.6155		1.11277	down	3.77515	4.36506	Peptidase S10, serine carboxypeptidase family protein.
Os02g0745200|mRNA|AK065532|UTR	3.52237	up	111.954	25.7188		1.1335	up	463.346	426.08	Non-protein coding transcript, uncharacterized transcript.
Os05g0332600|mRNA|AK061486|CDS+3'UTR	3.51751	up	2024.57	460.808		1.92996	up	735.972	395.037	Conserved hypothetical protein.
Os12g0241000|mRNA|AK068925|CDS+3'UTR	3.51695	up	482.76	124.133		4.13656	up	1267.23	440.959	Hypothetical protein.
Os03g0205700|mRNA|AK103674|CDS+3'UTR	3.51514	up	26.0783	5.93553		1.03954	down	4.31357	4.71783	Photoreceptor-interacting protein-like.
Os10g0530900|mRNA|AK059760|CDS+3'UTR	3.50945	up	590.04	133.721		1.32807	up	803.267	626.335	Glutathione S-transferase GST 30 (EC 2.5.1.18).
Os11g0672900|COMBINER_EST|CI194884|6	3.50149	up	37.9305	9.48608		1.13256	down	4.51027	5.34917	Hypothetical protein.
Os03g0153900|mRNA|AK106420|CDS+3'UTR	3.50119	up	33.0791	5.80329		1.16115	up	6.36848	5.75688	Aromatic-ring hydroxylase family protein.
Os07g0561300|mRNA|AK072982|CDS+3'UTR	3.49706	up	36.7433	8.3903		2.37202	up	40.7278	17.8854	Cyclin-like F-box domain containing protein.
Os06g0602400|mRNA|AK106474|CDS+3'UTR	3.49241	up	30.8164	6.77314		1.15515	down	13.8742	13.8304	ATP-dependent RNA helicase-like protein.
Os10g0527800|mRNA|AF402799|CDS+3'UTR	3.48821	up	155.249	32.8649		1.45918	up	56.6987	40.9923	Tau class GST protein 3.
Os07g0539900|mRNA|AK098943|CDS+3'UTR	3.48419	up	194.45	51.0329		5.5875	up	325.99	61.1125	Beta-1,3-glucanase-like protein.
Os06g0606700|COMBINER_EST|AU071153|6	3.48098	up	31148.2	7902.67		1.1789	up	40551.7	35595.6	TPR-like domain containing protein.
Os06g0202400|mRNA|AK062755|CDS+3'UTR	3.47873	up	301.555	69.2825		1.49408	up	120.209	83.4741	Conserved hypothetical protein.
Os02g0139000|mRNA|AK065704|CDS+3'UTR	3.47668	up	326.878	68.3569		1.41387	up	2698.16	1978.18	Phosphate starvation regulator protein (Regulatory protein of P- starvation acclimation response Psr1).
Os02g0153500|COMBINER|CI397257|x	3.47171	up	23.4095	4.12308		1.41045	up	5.35579	3.99796	(No Hit)
Os07g0670300|mRNA|AK099020|CDS+3'UTR	3.45702	up	197.921	48.0505		1.02211	down	493.813	521.962	C2 domain containing protein.
Os05g0332600|mRNA|AK098926|CDS+3'UTR	3.45572	up	4235.4	973.143		1.84228	up	1617.74	908.563	Conserved hypothetical protein.
Os11g0532000|COMBINER_EST|CI091342|6	3.45013	up	24.9686	5.91203		1.09587	down	84.4334	95.4599	Hypothetical protein.
Os10g0183000|mRNA|AK101801|CDS+3'UTR	3.44139	up	59.421	8.13104		1.32228	down	35.9826	52.5376	Disease resistance protein family protein.
Os07g0257200|mRNA|AK070788|CDS+3'UTR	3.43937	up	29.6253	7.49299		1.00802	down	4.29786	4.55389	OsNramp1 (Integral membrane protein).
Os02g0609900|COMBINER_EST|AU101768|6	3.43693	up	19.6963	4.42544		4.57706	up	26.5666	4.3293	Leucine-rich repeat, typical subtype containing protein.
Os11g0695000|COMBINER|CI322521|0	3.43129	up	792.388	184.106		1.90631	up	819.049	442.389	(No Hit)
Os06g0579000|COMBINER_EST|Os06g0579000|8	3.42902	up	19.683	4.34302		1.89192	up	7.46174	4.14557	Hypothetical protein.
Os11g0702400|mRNA|AY305866|CDS+3'UTR	3.42895	up	25.6678	4.45753		1.60445	up	7.7175	4.34884	Zn-finger, C2H2 type domain containing protein.
Os01g0117200|mRNA|AK120089|CDS+3'UTR	3.42118	up	45.8597	11.2745		1.21859	up	6.53867	5.61762	ARK protein (Fragment).
Os08g0485800|COMBINER|CI519371|x	3.42108	up	287.74	56.0797		1.61776	up	210.39	131.934	(No Hit)
Os08g0451500|COMBINER_EST|Os08g0451500|8	3.41786	up	49.4501	8.29046		1.95723	up	58.18	18.1033	Conserved hypothetical protein.
Os11g0437600|COMBINER|CI440327|3	3.41412	up	17.1256	4.00909		1.00331	down	3.66593	3.85997	(No Hit)
Os04g0464100|mRNA|AK120542|CDS+3'UTR	3.41374	up	33.2549	8.39297		1.64731	up	271.091	170.6	Heavy metal transport/detoxification protein domain containing protein.
Os07g0580200|mRNA|AK108520|CDS+3'UTR	3.41369	up	21.8829	5.14386		1.07242	up	102.567	99.8809	Conserved hypothetical protein.
Os01g0660900|COMBINER_EST|CI150279|6	3.41067	up	231.514	54.9922		1.07246	up	4835.26	4664.8	Phosphoglycerate/bisphosphoglycerate mutase family protein.
POsControl0020|genome	3.40649	up	23.1905	5.26873		1.0625	up	5.19271	5.04474	NONE
Os11g0477400|mRNA|AK068160|CDS+3'UTR	3.40615	up	84.8308	12.006		1.69968	up	10.3801	6.20168	Transposase (Fragment).
Os07g0228400|mRNA|AK109909|CDS+3'UTR	3.40495	up	58.2976	13.705		1.03713	down	208.62	223.842	Cyclin-like F-box domain containing protein.
Os07g0239600|mRNA|AK103504|CDS+3'UTR	3.39451	up	28.5041	7.36466		1.01731	down	90.0756	94.9928	Protein prenyltransferase domain containing protein.
Os01g0627500|mRNA|AK105255|CDS+3'UTR	3.39354	up	148.831	32.6628		1.1656	down	25.1181	30.5729	Cytochrome P450 family protein.
Os06g0671600|mRNA|AK111011|UTR	3.38891	up	19.014	4.08541		1.31201	up	5.23299	3.92155	Non-protein coding transcript, putative npRNA.
Os01g0674400|COMBINER|CI439169|x	3.36944	up	192.092	42.9577		1.53872	up	54.6783	37.2342	(No Hit)
Os04g0611000|COMBINER_EST|Os04g0611000|8	3.36792	up	26.5081	6.4204		1.35562	up	221.329	172.807	Hypothetical protein.
Os10g0580400|mRNA|AK070459|CDS+3'UTR	3.36343	up	278.158	65.864		2.51141	up	33.238	14.8563	Urea active transporter-like protein.
Os07g0670300|mRNA|AK061154|CDS+3'UTR	3.35901	up	184.679	45.5827		1.00007	down	434.747	450.346	C2 domain containing protein.
Os01g0694000|mRNA|AK064608|CDS+3'UTR	3.35668	up	596.386	129.493		1.24912	up	217.143	180.013	Protein kinase domain containing protein.
Os05g0581900|mRNA|AK109090|CDS+3'UTR	3.35579	up	371.724	89.0042		1.26304	up	72.3269	59.4186	Conserved hypothetical protein.
Os02g0715000|mRNA|AK060534|CDS+3'UTR	3.35561	up	22.0912	4.79198		1.29715	up	8.106	5.8902	Cysteine proteinase GP-II (EC 3.4.22.-).
Os04g0487200|mRNA|AK102330|CDS+3'UTR	3.35552	up	18.2599	4.3505		1.11231	down	11.3698	13.1557	Protein kinase domain containing protein.
Os02g0785900|COMBINER_EST|Os02g0785900|8	3.35502	up	24.1438	5.57681		1.10559	up	54.7694	51.3915	WD40-like domain containing protein.
Os06g0709300|mRNA|AK108588|CDS+3'UTR	3.34206	up	30.0209	4.04839		1.53503	down	4.97194	8.81014	Hypothetical protein.
Os08g0481000|mRNA|AK119458|CDS+3'UTR	3.33026	up	20.3205	4.6046		1.09007	down	47.9162	54.3521	TPR-like domain containing protein.
Os03g0760200|mRNA|AK066760|CDS+3'UTR	3.32584	up	75508.2	18076.1		1.09159	down	5581.45	6356.34	Cytochrome P450 family protein.
Os06g0579400|mRNA|AK111053|CDS+3'UTR	3.31853	up	196.098	46.5478		1.04651	down	87.6006	97.0072	Hypothetical protein.
Os10g0529700|mRNA|AK064620|CDS+3'UTR	3.31841	up	47.939	11.0794		1.00323	down	4.2236	4.44921	Glutathione-S-transferase 2.
Os03g0748500|mRNA|AK110695|CDS+3'UTR	3.3172	up	28.0919	6.57326		3.12491	up	23.5275	7.81645	Flavodoxin/nitric oxide synthase domain containing protein.
Os02g0497600|mRNA|AK106982|CDS+3'UTR	3.31027	up	22.2035	5.39613		1.18858	up	65.3789	57.0424	Conserved hypothetical protein.
Os06g0286700|COMBINER_EST|Os06g0286700|8	3.30927	up	56.1557	13.5512		1.07628	up	232.051	227.817	Disease resistance protein family protein.
Os12g0451300|COMBINER|CI009445|6	3.30113	up	19.5711	4.74225		1.30547	down	13.7074	18.4241	(No Hit)
Os09g0384800|COMBINER|CI248781|6	3.29866	up	65.0514	5.6471		2.15106	up	25.053	9.83272	(No Hit)
Os10g0580400|mRNA|AY463691|CDS+3'UTR	3.29463	up	468.135	112.201		2.12857	up	65.234	33.2026	Urea active transporter-like protein.
osa-miR398a|Os10|Mature	3.29414	up	61.3652	12.4735		1.87003	up	31.5213	16.2282	miRNA
Os05g0108400|mRNA|AK119954|CDS+3'UTR	3.28983	up	74.1517	6.44721		1.01627	up	5.38287	5.55086	Plant protein of unknown function DUF868 family protein.
Os05g0379300|mRNA|AK109293|CDS+3'UTR	3.2823	up	22.6143	4.59669		1.05412	down	4.15251	4.62594	Hypothetical protein.
Os12g0152900|mRNA|AK101620|CDS+3'UTR	3.2779	up	24.868	5.89261		1.32852	up	100.137	79.478	Basic-leucine zipper (bZIP) transcription factor domain containing protein.
Os04g0202800|COMBINER_EST|Os04g0202800|8	3.27678	up	23.06	5.27076		1.27081	up	6.07887	5.00714	Protein kinase domain containing protein.
Os01g0963200|COMBINER_EST|CI461123|6	3.27515	up	611.088	157.547		1.22734	up	533.426	450.462	Peroxidase BP 1 precursor.
Os01g0913400|mRNA|AK099881|CDS+3'UTR	3.2704	up	21.5194	5.12307		1.17642	down	111.467	136.09	TPR-like domain containing protein.
Os11g0594700|COMBINER_EST|CI027609|6	3.27016	up	29.6559	4.48256		1.08937	up	4.38192	4.25258	Protein of unknown function DUF538 family protein.
Os06g0316000|mRNA|AK058338|CDS+3'UTR	3.26772	up	13702.4	3393.73		1.39137	up	63363.9	47527.5	Hypothetical protein.
Os01g0902700|COMBINER_EST|CI533986|4	3.26741	up	1023.45	250.316		4.19844	up	57.6189	14.0526	TGF-beta receptor, type I/II extracellular region family protein.
Os10g0142600|COMBINER_EST|CI113585|6	3.26564	up	53.0922	12.2113		1.27154	up	78.5299	61.8617	Protein kinase domain containing protein.
Os01g0598400|mRNA|AK109846|CDS+3'UTR	3.26258	up	51.5486	12.7343		1.31927	up	35.8669	28.0675	Cyclin-like F-box domain containing protein.
Os03g0176100|COMBINER_EST|Os03g0176100|8	3.26129	up	47.6107	4.61432		1.15	up	4.88508	4.46161	Winged helix DNA-binding domain containing protein.
Os04g0564700|mRNA|AK111806|CDS+3'UTR	3.26095	up	37.6138	10.0833		1.06742	up	232.674	226.991	Hypothetical protein.
Os07g0524300|mRNA|AK069594|UTR	3.25885	up	115.124	28.5024		1.06738	down	37.899	41.9608	Non-protein coding transcript, putative npRNA.
Os04g0581000|mRNA|AK104142|CDS+3'UTR	3.25457	up	17.4212	4.25325		1.30049	up	5.35379	4.04857	2OG-Fe(II) oxygenase domain containing protein.
Os03g0257900|mRNA|AK100114|CDS+3'UTR	3.2495	up	66.3454	15.8135		1.02295	up	91.1659	92.3967	Conserved hypothetical protein.
Os07g0539900|mRNA|AK071889|CDS+3'UTR	3.24758	up	235.986	65.7494		5.77057	up	359.946	65.2351	Beta-1,3-glucanase-like protein.
Os08g0454700|COMBINER|CI200681|6	3.24754	up	86.5105	21.7826		1.27748	up	443.109	359.891	(No Hit)
Os02g0756100|mRNA|AK060615|CDS+3'UTR	3.2433	up	60.5357	16.3559		1.95425	up	37.0226	19.6655	Conserved hypothetical protein.
Os06g0165000|mRNA|AK064542|CDS+3'UTR	3.2423	up	35.9255	9.08119		1.43373	down	7.07819	11.0562	Hypothetical protein.
Os07g0177200|mRNA|AK070925|CDS+3'UTR	3.24142	up	36.9227	4.80589		1.0498	down	4.46911	4.95419	Protein of unknown function UPF0005 family protein.
Os01g0796000|COMBINER|CI508923|x	3.23127	up	1392.71	344.867		1.76967	up	1445.9	840.362	(No Hit)
Os10g0554300|COMBINER_EST|Os10g0554300|8	3.22993	up	42.4174	12.7328		1.09401	up	156.305	148.67	Conserved hypothetical protein.
Os01g0674400|COMBINER|CI439169|2	3.22841	up	194.434	44.6264		1.10775	down	48.858	65.3305	(No Hit)
Os07g0295000|mRNA|AK071844|CDS+3'UTR	3.22668	up	26.512	6.68263		1.02523	up	56.7296	57.885	Mitochondrial carrier protein family protein.
Os03g0371000|mRNA|AK069394|CDS+3'UTR	3.21261	up	65.0323	23.9692		1.00833	up	4.64733	4.82134	Cytochrome P450.
Os02g0559800|mRNA|AB045120|CDS+3'UTR	3.21146	up	61.0192	15.1873		2.61277	up	66.4751	25.0363	Zn-finger, RING domain containing protein.
Os07g0130500|mRNA|AK066085|CDS+3'UTR	3.20998	up	300.62	60.6432		1.0009	down	66.0695	68.3326	Hypothetical protein.
Os02g0827900|mRNA|AK070500|CDS+3'UTR	3.20211	up	18.985	4.68949		1.2535	down	17.6103	23.3982	Signal peptidase 18 subunit (Fragment).
Os11g0701100|mRNA|AK064356|CDS+3'UTR	3.19937	up	40.198	4.0232		1.00001	down	3.69546	3.86978	Class III chitinase homologue (OsChib3H-h) (Fragment).
Os01g0504100|mRNA|AK106017|CDS+3'UTR	3.19933	up	3524.55	893.754		1.42669	up	4118.45	2986.1	Protein of unknown function DUF250 domain containing protein.
Os09g0515100|mRNA|AK110315|5'UTR+CDS	3.19868	up	22.949	5.51379		1.46275	up	31.3009	20.9458	Bromodomain containing protein.
Os06g0228500|mRNA|AK107472|CDS+3'UTR	3.19779	up	10633.1	2695.76		1.54535	up	586.034	393.579	Amino acid/polyamine transporter II family protein.
Os03g0754400|COMBINER|CI127666|6	3.19471	up	142.793	32.4697		1.55086	up	44.1394	27.8476	(No Hit)
Os01g0837500|mRNA|AK064668|CDS+3'UTR	3.18964	up	20.0818	4.97307		1.23507	down	51.319	65.4368	RuvB-like 1 (EC 3.6.1.-) (49-kDa TATA box-binding protein-interacting protein) (49 kDa TBP-interacting protein) (TIP49a) (Pontin 52) (Nuclear matrix protein 238) (NMP 238) (54 kDa erythrocyte cytosolic protein) (ECP-54) (TIP60-associated protein 54-alpha) (TAP54-alpha).
Os10g0125600|mRNA|AK064175|CDS+3'UTR	3.18964	up	40.6486	14.5817		1.01886	up	82.5013	84.0831	Hypothetical protein.
Os07g0247000|mRNA|AK072232|CDS+3'UTR	3.18556	up	37.849	4.61426		1.04804	down	4.23966	4.69289	Plant invertase/pectin methylesterase inhibitor domain containing protein.
Os02g0617200|COMBINER_EST|CI448215|6	3.18424	up	19.8007	4.96479		1.41112	up	20.1882	14.9648	Conserved hypothetical protein.
Os01g0936000|COMBINER_EST|Os01g0936000|8	3.18334	up	44.591	4.30252		1.01516	down	3.81834	4.07668	Glutaredoxin family protein.
Os03g0195100|mRNA|AY338236|CDS	3.17546	up	31.1085	8.85825		1.42632	down	4.39812	6.77181	Aminotransferase, class I and II domain containing protein.
Os03g0672000|COMBINER_EST|Os03g0672000|8	3.17469	up	50.7939	4.77684		5.77597	up	72.9508	4.70527	Conserved hypothetical protein.
Os01g0973200|COMBINER_EST|CI276041|6	3.17043	up	26.6531	6.81734		1.02318	down	180.967	188.187	Conserved hypothetical protein.
Os10g0573800|COMBINER_EST|CI421851|0	3.16673	up	2722.81	683.12		1.0226	down	124.215	131.953	Mitochondrial carnitine/acylcarnitine carrier-like protein (A BOUT DE SOUFFLE) (Carnitine/acylcarnitine translocase-like protein) (CAC-like protein).
Os04g0107900|mRNA|AK063751|CDS+3'UTR	3.16612	up	20.7176	5.31515		3.7584	up	16.8159	4.61742	Heat shock protein 81-1 (HSP81-1) (Heat shock protein 83).
Os07g0652100|COMBINER|CI086459|6	3.16325	up	43.181	13.6584		1.38001	down	14.3118	20.3912	(No Hit)
Os05g0198200|COMBINER_EST|CI422976|6	3.16289	up	553.269	147.308		2.00682	up	140.039	72.5051	Glutaredoxin domain containing protein.
Os02g0192900|mRNA|AK108910|UTR	3.1607	up	32.4619	8.66954		1.034	up	14.7392	14.9018	Non-protein coding transcript, uncharacterized transcript.
Os01g0102900|mRNA|X68807|CDS+3'UTR	3.15868	up	68828.6	18314.8		1.11834	up	217387	201580	Light regulated Lir1 family protein.
Os08g0249900|COMBINER_EST|Os08g0249900|8	3.15598	up	8659.92	2207.48		1.16001	up	4336.65	3855.91	2OG-Fe(II) oxygenase domain containing protein.
Os03g0274400|COMBINER|CI536138|x	3.15489	up	22.065	4.69197		3.55207	down	4.34473	19.9326	(No Hit)
Os01g0136200|mRNA|AK121025|CDS+3'UTR	3.15378	up	243.371	55.1153		1.63792	up	137.108	86.0739	17.7 kDa heat shock protein.
Os08g0174300|COMBINER_EST|Os08g0174300|8	3.15272	up	15642.4	3907.38		1.17018	up	3237.49	2889.65	Transferase family protein.
Os02g0161800|mRNA|AK105544|CDS+3'UTR	3.15114	up	19.8526	5.12806		1.06076	up	4.06685	3.98017	Peroxidase precursor (EC 1.11.1.7).
Os01g0667200|mRNA|AK104749|CDS+3'UTR	3.14896	up	3613.75	897.912		1.33856	up	1560.02	1209.57	Glyoxalase II.
Os07g0611700|mRNA|AK109158|CDS+3'UTR	3.14539	up	40.5572	10.9566		1.34149	up	50.3539	39.5778	Conserved hypothetical protein.
Os12g0109300|mRNA|AK103426|CDS+3'UTR	3.13952	up	16.8157	4.15543		1.18206	down	81.6795	100.721	TPR-like domain containing protein.
Os01g0245700|COMBINER|CI098284|6	3.13824	up	21.7364	4.55574		1.03706	up	4.34413	4.37225	(No Hit)
Os08g0107800|mRNA|AK070902|CDS+3'UTR	3.13175	up	19.6229	4.83578		1.02928	up	160.125	160.863	Rf1 (PPR protein) (Fertility restorer) (Restorer for CMS).
Os11g0647800|Prediction|Os11g0647800|CDS1	3.13046	up	71.717	5.78772		1.61858	down	3.69762	6.44596	(No Hit)
Os12g0236600|mRNA|AK063473|CDS+3'UTR	3.12651	up	24.571	4.05617		1.16764	up	4.25366	3.84026	Conserved hypothetical protein.
Os01g0121200|mRNA|AK108601|CDS+3'UTR	3.12226	up	44.1635	4.38891		2.25427	down	3.86971	9.01432	Zn-finger, RING domain containing protein.
Os07g0524900|mRNA|AK071512|CDS+3'UTR	3.121	up	20.3803	5.20903		2.07365	up	15.3368	7.44889	Protein of unknown function DUF6 domain containing protein.
Os12g0556200|mRNA|AK102354|CDS+3'UTR	3.1143	up	603.405	170.207		2.53602	up	451.61	184.21	Hypothetical protein.
Os11g0294400|mRNA|AK062429|CDS+3'UTR	3.11258	up	39.3291	10.5786		1.09796	up	29.0313	27.4238	WW/Rsp5/WWP domain containing protein.
Os03g0845300|COMBINER|CI516826|x	3.11065	up	110.507	28.3623		1.01335	down	55.7293	57.5362	(No Hit)
Os04g0605800|COMBINER_EST|Os04g0605800|8	3.11022	up	40.6036	9.57897		1.25599	down	6.85807	8.59387	Conserved hypothetical protein.
Os08g0137300|mRNA|AK120060|CDS+3'UTR	3.108	up	108.822	31.3799		1.0228	up	68.6863	71.432	Conserved hypothetical protein.
Os06g0216300|mRNA|AJ557139|CDS+3'UTR	3.10744	up	116.395	30.6372		1.348	down	6.11912	8.88794	Oxo-phytodienoic acid reductase (12-oxophytodienoic acid reductase).
Os10g0567500|mRNA|AK072336|CDS+3'UTR	3.10375	up	127.131	32.8287		1.01155	down	375.497	392.724	Intron maturase, type II family protein.
Os11g0691500|COMBINER_EST|Os11g0691500|8	3.09535	up	47.287	5.92692		1.58741	down	9.33309	14.2536	Protein kinase domain containing protein.
Os05g0324600|mRNA|AK107504|CDS+3'UTR	3.09428	up	37.4082	9.84652		1.29669	up	8.1992	6.68956	Uncharacterized plant-specific domain containing protein.
Os08g0173300|COMBINER|CI443705|2	3.08857	up	34.0418	9.75334		1.18224	up	5.62384	5.00738	(No Hit)
Os07g0233300|mRNA|AK111142|CDS+3'UTR	3.08339	up	28.702	7.63481		1.14015	down	78.0183	91.9551	Nucleic acid binding protein-like.
Os03g0801300|COMBINER|CI426525|x	3.07635	up	19.0929	4.73578		1.02407	down	294.524	311.871	(No Hit)
Os02g0758000|mRNA|AK064389|CDS+3'UTR	3.07256	up	243.51	63.2958		1.68248	up	6.58308	4.08639	Low molecular weight heat shock protein precursor.
Os06g0726200|mRNA|AK104020|CDS+3'UTR	3.06758	up	94.056	22.2907		2.03525	up	40.6911	20.7501	Endochitinase precursor (EC 3.2.1.14).
Os04g0252400|mRNA|AK119369|CDS+3'UTR	3.06544	up	18.4621	4.84114		1.02081	up	36.583	38.548	SNARE-interacting protein KEULE.
Os03g0734200|mRNA|AK106537|CDS+3'UTR	3.06435	up	86.7904	21.8647		1.01466	up	23.9962	29.5619	Hypothetical protein.
Os05g0443800|mRNA|AK106590|CDS+3'UTR	3.06287	up	44.3288	11.9039		1.06614	up	119.158	115.857	Plastid division protein FtsZ (Putative plastid division FtsZ protein) (Chloroplast division protein AtFtsZ2-1).
Os03g0300600|mRNA|AK066250|CDS+3'UTR	3.06019	up	652.615	181.009		1.02347	down	22132.5	23487	Molecular chaperone.
Os08g0498600|mRNA|AK106735|CDS+3'UTR	3.05131	up	26.4255	6.67273		1.37067	up	28.2137	21.9905	Caffeoyl-CoA 3-O-methyltransferase (Fragment).
Os11g0182200|mRNA|AK104889|CDS+3'UTR	3.0435	up	5447.05	1432.16		1.31916	up	4094.74	3233.5	Transferase family protein.
Os11g0447300|mRNA|AK108044|CDS+3'UTR	3.03661	up	18.9473	4.76145		1.19747	down	109.029	135.926	GTP-binding protein, HSR1-related domain containing protein.
Os02g0216100|COMBINER|CI527919|x	3.03243	up	48.2115	5.15155		1.07874	up	7.30021	7.0968	(No Hit)
Os03g0168200|mRNA|AK099530|CDS+3'UTR	3.02808	up	2529.3	660.59		1.1553	up	15316.4	13787.9	Conserved hypothetical protein.
Os01g0843300|COMBINER_EST|Os01g0843300|8	3.02577	up	25.2828	6.30859		4.8763	up	29.3338	5.88784	Ras GTPase family protein.
Os03g0701100|mRNA|AK110740|CDS+3'UTR	3.02223	up	60.5176	6.50534		1.13159	up	7.86868	7.30645	Pre-mRNA splicing factor PRP18.
Os06g0179900|COMBINER_EST|CI448486|6	3.01873	up	45.5609	4.73059		1.06056	down	4.15066	4.65845	Major facilitator superfamily protein.
Os03g0814800|COMBINER_EST|Os03g0814800|8	3.01306	up	28.7447	7.59449		1.01638	up	12.2036	12.0798	Conserved hypothetical protein.
Os04g0506800|mRNA|AK104647|CDS+3'UTR	3.01139	up	19.8304	4.89202		1.01175	up	4.85796	5.0755	Glycosyl transferase, family 29 protein.
Os01g0781200|mRNA|AK068412|CDS+3'UTR	3.00974	up	20.02	5.32966		1.43745	up	11.0702	7.99489	Rp1-like protein.
Os11g0567800|mRNA|AK065753|CDS+3'UTR	3.00773	up	47.4152	12.3536		1.47525	up	13.4585	9.74508	HcrVf2 protein.
Os11g0173600|mRNA|AK101304|UTR	3.00542	up	20.885	5.58255		1.31748	down	9.65497	12.2121	Non-protein coding transcript, putative npRNA.
Os09g0570100|mRNA|AK061135|CDS+3'UTR	3.00136	up	45.3298	11.2122		4.12622	down	17.1818	70.6024	Protein kinase domain containing protein.
Os06g0586000|mRNA|AK063903|CDS+3'UTR	3.0011	up	29.5428	7.34904		1.99643	up	76.1159	40.1469	Conserved hypothetical protein.
Os04g0480500|mRNA|AK119334|CDS+3'UTR	3.00079	up	28.4725	8.21934		1.62384	up	20.1401	12.197	Leucine-rich repeat, plant specific containing protein.
Os02g0475000|COMBINER_EST|Os02g0475000|8	3.00067	up	337.058	90.2366		1.22759	up	209.618	172.742	Hypothetical protein.
Os01g0678100|mRNA|AK099717|CDS+3'UTR	2.998	up	912.28	248.572		1.20064	up	1313.01	1125.64	Conserved hypothetical protein.
Os08g0335500|COMBINER|CI458202|6	2.99735	up	160.521	40.4638		1.42755	up	111.683	80.8134	(No Hit)
Os03g0776400|mRNA|AK106237|CDS+3'UTR	2.99184	up	19.6375	4.67402		3.79288	up	18.8863	4.91528	Conserved hypothetical protein.
Os08g0526100|mRNA|AK100965|CDS+3'UTR	2.98962	up	1241.55	327.562		1.33635	up	913.341	711.363	Nucleotide sugar epimerase family protein.
Os11g0649700|mRNA|AK059842|CDS+3'UTR	2.98893	up	30.0289	8.07142		1.90962	up	14.3205	8.21783	Protein of unknown function DUF588 family protein.
Os05g0516700|mRNA|AK109131|CDS+3'UTR	2.98875	up	300.494	73.2673		1.42598	up	101.377	72.1195	Conserved hypothetical protein.
Os09g0494600|mRNA|AK107667|CDS+3'UTR	2.98342	up	1605.91	424.869		1.85015	up	1203.51	676.364	Protein of unknown function DUF599 family protein.
Os09g0550500|mRNA|AK069363|CDS+3'UTR	2.97791	up	16.6008	4.24708		1.02009	down	15.0716	19.3132	Conserved hypothetical protein.
Os08g0104800|mRNA|AK101404|CDS+3'UTR	2.97571	up	26.7401	6.7415		1.03132	up	10.6754	10.8221	Conserved hypothetical protein.
Os02g0612200|mRNA|AK110995|CDS+3'UTR	2.97512	up	108.858	30.0207		1.61973	up	57.2038	36.7425	NB-ARC domain containing protein.
Os03g0613100|mRNA|AK059826|CDS+3'UTR	2.9742	up	17.2654	4.6448		1.2703	down	37.0495	49.126	Ubiquitin-activating enzyme E1 2.
Os11g0136000|COMBINER_EST|Os11g0136000|8	2.97317	up	188.117	50.5012		1.20203	down	27.5209	34.2138	Hypothetical protein.
Os08g0387700|mRNA|AK069246|CDS+3'UTR	2.97236	up	48.1548	15.8891		2.36629	down	7.88958	24.6955	Disease resistance protein family protein.
Os11g0568300|mRNA|AK103282|CDS+3'UTR	2.971	up	146.622	32.3208		1.09042	up	269.62	257.019	HMG-I and HMG-Y, DNA-binding domain containing protein.
Os12g0512000|COMBINER_EST|C98496|6	2.96891	up	119.438	31.8406		1.13341	up	21.3798	19.3662	Flavin monoxygenase-like protein floozy.
Os06g0225000|mRNA|AY620416|CDS+3'UTR	2.96853	up	33.244	7.29445		4.26312	up	27.5194	7.41964	GTP-binding protein SAR1B.
Os09g0268500|mRNA|AK099706|CDS+3'UTR	2.96822	up	44.0636	4.95272		1.00882	down	4.60382	4.88168	Hypothetical protein.
Os05g0510600|COMBINER_EST|CI393837|6	2.96801	up	19.0915	4.80833		1.41331	down	4.20412	6.13894	Tryptophan decarboxylase.
Os03g0715600|COMBINER|CI445245|6	2.96402	up	161.03	26.5634		1.16838	down	23.1434	27.9936	(No Hit)
Os07g0538200|mRNA|AK102249|CDS+3'UTR	2.96296	up	79.0547	21.9975		8.68652	up	298.646	22.4222	Protein kinase domain containing protein.
Os06g0492800|COMBINER|CI458208|0	2.96278	up	50.0742	16.6782		1.07432	down	144.33	161.11	(No Hit)
Os01g0194300|mRNA|AK120715|CDS+3'UTR	2.96113	up	948.478	252.026		1.46956	up	508.649	360.329	NPR1-like protein.
Os04g0338100|mRNA|AK105093|CDS+3'UTR	2.96112	up	103903	27039.6		1.21549	up	37564.3	32187.1	IN2-2 protein.
Os12g0614900|mRNA|AK100110|CDS+3'UTR	2.96034	up	33.1054	8.99919		1.68363	up	13.9956	8.90228	Hypothetical protein.
Os01g0617600|COMBINER_EST|CI147141|6	2.95671	up	32.4367	9.31166		1.06858	down	155.117	171.786	Plant specific of unknown function DUF860 family protein.
Os11g0126400|COMBINER_EST|Os11g0126400|8	2.95617	up	19.1423	4.02338		1.01538	down	3.65144	3.89595	Nucleoside phosphatase GDA1/CD39 family protein.
Os01g0955100|mRNA|AK062671|CDS+3'UTR	2.95402	up	305.8	79.0476		3.61916	up	182.009	53.5231	Regulator of gene silencing.
Os08g0335500|COMBINER|CI487213|x	2.94869	up	130.634	33.8059		1.13159	up	86.3194	78.8907	(No Hit)
Os02g0442200|COMBINER_EST|Os02g0442200|8	2.94751	up	23.7352	6.50529		1.25847	up	14.2842	11.8234	Retrotransposon gag protein family protein.
Os11g0117500|COMBINER|CI061950|6	2.94659	up	22.2867	6.40785		1.02321	down	3.92644	4.21728	(No Hit)
Os10g0443200|mRNA|AK063397|CDS+3'UTR	2.94501	up	190.38	51.9933		1.02946	up	365.378	368.431	Translin family protein.
Os01g0667200|mRNA|AK067930|CDS+3'UTR	2.94458	up	3610.13	955.063		1.27199	up	1600.31	1303.42	Glyoxalase II.
Os09g0449400|COMBINER_EST|CI354763|1	2.94216	up	40.0283	13.2456		2.26452	up	11.9753	5.44475	Zn-finger, C2H2 type domain containing protein.
Os06g0589300|mRNA|AK098963|CDS+3'UTR	2.94144	up	21.2889	5.37663		1.22775	down	17.7858	25.1946	Viral coat and capsid protein family protein.
Os07g0640700|COMBINER|CI535485|x	2.94067	up	31.0784	9.44358		1.53322	up	17.9049	11.987	(No Hit)
Os10g0346400|COMBINER|CI268817|6	2.93925	up	84.7293	22.4637		1.7504	up	50.8247	30.1956	(No Hit)
Os11g0182200|mRNA|AK099589|CDS+3'UTR	2.93598	up	3317.33	901.223		1.26619	up	2589.95	2126.84	Transferase family protein.
Os11g0256100|COMBINER_EST|CI275935|6	2.93365	up	16.214	4.3766		1.17378	up	54.1178	47.7816	Protein prenyltransferase domain containing protein.
Os03g0580200|mRNA|AK107849|CDS+3'UTR	2.93341	up	1939.96	507.378		1.00237	down	3376.14	3534.69	Hypothetical protein.
Os01g0611900|mRNA|AK110291|CDS+3'UTR	2.93273	up	40.2992	11.1393		1.14128	up	76.7796	70.384	TPR-like domain containing protein.
Os01g0239000|mRNA|AK109503|CDS+3'UTR	2.92784	up	1536.45	415.201		1.78607	up	123.564	71.8616	Phosphate starvation regulator protein (Regulatory protein of P- starvation acclimation response Psr1).
Os06g0341500|mRNA|AK106755|CDS+3'UTR	2.9258	up	19.2554	5.19977		1.96825	down	7.42811	18.5596	Plant lipid transfer/seed storage/trypsin-alpha amylase inhibitor domain containing protein.
Os04g0492900|mRNA|AK120004|CDS+3'UTR	2.92543	up	78.694	17.804		1.01309	down	47.0894	49.284	Protein of unknown function UPF0044 family protein.
Os02g0826800|COMBINER|CI099347|6	2.92384	up	146.695	37.2559		1.40546	up	50.0256	36.2529	(No Hit)
Os07g0410300|mRNA|AK108503|CDS+3'UTR	2.92375	up	19.4344	5.12253		1.75701	up	8.12149	4.35139	Conserved hypothetical protein.
Os07g0488200|COMBINER|CI139401|6	2.92328	up	39.2371	10.9819		1.01967	down	10.9284	11.4224	(No Hit)
Os11g0264700|mRNA|AK110777|CDS+3'UTR	2.92318	up	24.0863	6.84226		1.71522	down	15.5249	28.6939	Protein of unknown function DUF525 family protein.
Os01g0510200|mRNA|AK062310|CDS+3'UTR	2.92166	up	122.251	31.8572		2.68328	up	60.1484	23.4755	Conserved hypothetical protein.
Os03g0589300|mRNA|AK072986|CDS+3'UTR	2.92121	up	18.8535	4.53362		1.20419	up	14.7951	13.444	Ovarian tumour, otubain domain containing protein.
Os05g0382400|mRNA|AK107158|CDS+3'UTR	2.92027	up	23.6863	7.05272		1.03779	down	84.0147	90.3859	Conserved hypothetical protein.
Os10g0125600|mRNA|AK119418|UTR	2.91589	up	61.2072	16.138		1.00905	up	174.583	179.567	Hypothetical protein.
Os02g0494000|COMBINER_EST|Os02g0494000|8	2.91356	up	24.0403	7.07775		1.15151	up	72.2739	65.0485	TPR-like domain containing protein.
Os01g0337500|mRNA|AY333187|CDS+3'UTR	2.91154	up	36.0366	8.72756		1.19237	up	13.3022	12.0293	Vacuolar H+-pyrophosphatase (EC 3.6.1.1) (Ovp2).
Os11g0182200|mRNA|AK060023|CDS+3'UTR	2.9107	up	10071.6	2757.81		1.34258	up	7084.32	5512.08	Transferase family protein.
Os02g0526400|mRNA|AY166599|CDS+3'UTR	2.90563	up	46.6509	12.5783		2.25518	up	24.383	11.2109	ERD1 protein, chloroplast precursor.
Os04g0107900|mRNA|AK063698|CDS+3'UTR	2.90222	up	20.4258	5.86771		4.26495	up	15.5361	3.83144	Heat shock protein 81-1 (HSP81-1) (Heat shock protein 83).
Os03g0179900|mRNA|AK109440|CDS+3'UTR	2.89672	up	1299.34	408.605		1.75817	up	488.991	329.63	Lipoxygenase (EC 1.13.11.12).
Os01g0306400|COMBINER_EST|CI438003|6	2.89178	up	17.3944	4.51081		1.3565	down	38.1338	54.2728	Conserved hypothetical protein.
Os12g0298800|COMBINER_EST|Os12g0298800|8	2.8906	up	25.2232	5.78147		1.02428	down	5.58552	5.71132	Cyclin.
Os05g0580000|mRNA|D50317|CDS+3'UTR	2.88584	up	1781.19	501.869		1.19144	down	196.215	242.512	Glucose-1-phosphate adenylyltransferase large subunit 1, chloroplast precursor (EC 2.7.7.27) (ADP-glucose synthase) (ADP-glucose pyrophosphorylase) (AGPASE S) (Alpha-D-glucose-1-phosphate adenyl transferase) (BEPL).
Os04g0121800|mRNA|AK121553|UTR	2.88422	up	34.4823	11.6157		3.43433	up	14.2442	4.32479	Non-protein coding transcript, uncharacterized transcript.
Os01g0765500|mRNA|AK063269|CDS+3'UTR	2.87698	up	51.5775	5.90792		1.01492	up	5.66175	5.95183	Hypothetical protein.
Os10g0154600|mRNA|AK064417|CDS+3'UTR	2.87687	up	46.3681	12.9299		1.01391	up	296.857	304.494	Hypothetical protein.
Os02g0318100|COMBINER_EST|CI405706|1	2.87618	up	73.703	21.2448		1.26509	up	139.045	115.578	Alternative oxidase 1a (Fragment).
Os01g0192300|mRNA|AK062458|CDS+3'UTR	2.87359	up	20.2235	5.41538		1.36243	up	22.8043	17.3282	I-box binding factor (Fragment).
Os01g0667200|mRNA|AK104104|CDS+3'UTR	2.87067	up	3501.37	954.238		1.18083	up	1552.19	1364.22	Glyoxalase II.
Os11g0167300|mRNA|AK101314|CDS+3'UTR	2.86893	up	23.9246	5.84868		1.21841	down	111.767	141.225	Protein of unknown function DUF537 family protein.
Os11g0170100|mRNA|AK066442|CDS+3'UTR	2.86777	up	46.9951	13.1853		1.28899	up	38.2391	30.4142	Hypothetical protein.
Os10g0528100|mRNA|AK108376|CDS+3'UTR	2.86029	up	131.175	34.3028		1.01115	up	308.172	318.822	Glutathione S-transferase GST 42 (EC 2.5.1.18) (Fragment).
Os11g0582400|mRNA|AF049348|CDS+3'UTR	2.85695	up	22.3766	5.77746		1.58147	up	8.37996	5.50618	Hypothetical protein.
Os11g0592100|mRNA|AK063234|CDS+3'UTR	2.85404	up	48.2888	16.0486		3.25682	up	28.2419	8.95896	Barwin.
Os05g0116500|mRNA|AK102231|CDS+3'UTR	2.85292	up	33.4524	9.94031		1.47115	up	134.126	94.5668	Hypothetical protein.
Os01g0799100|COMBINER_EST|Os01g0799100|8	2.84948	up	51.5151	10.6802		1.51457	up	101.287	22.4984	Hypothetical protein.
Os03g0257000|mRNA|AK121738|CDS+3'UTR	2.84931	up	22.9828	7.07116		1.0154	up	80.819	82.439	Conserved hypothetical protein.
Os01g0170800|mRNA|AK101200|CDS+3'UTR	2.84779	up	68.4715	19.276		1.0036	down	145.458	152.446	Protein prenyltransferase domain containing protein.
Os02g0514500|mRNA|AK064485|CDS+3'UTR	2.8475	up	505.903	146.005		1.01795	up	131.083	138.04	Glycerophosphoryl diester phosphodiesterase family protein.
Os07g0241500|mRNA|AK107239|CDS+3'UTR	2.84638	up	32.8955	10.494		1.016	up	24.8999	25.5691	UDP-glucuronosyl/UDP-glucosyltransferase family protein.
Os05g0357700|COMBINER_EST|Os05g0357700|8	2.84465	up	46.3921	13.3685		1.15106	up	52.3152	47.2152	Conserved hypothetical protein.
Os11g0532900|COMBINER|CI091342|6	2.84396	up	19.718	5.28026		1.20193	down	78.9601	99.9474	(No Hit)
Os01g0947700|mRNA|AK066757|CDS+3'UTR	2.84225	up	107.652	30.2857		1.52662	up	213.395	144.887	Beta-1,3-glucanase.
Os01g0706100|mRNA|AK072799|CDS+3'UTR	2.84104	up	27.2664	8.49		1.48645	down	105.609	163.777	Conserved hypothetical protein.
Os02g0818500|mRNA|AK067225|CDS+3'UTR	2.84015	up	16.6487	4.66975		1.435	down	3.84713	5.85899	Conserved hypothetical protein.
Os07g0404500|COMBINER_EST|Os07g0404500|8	2.83923	up	53.8848	14.6106		1.05146	down	15.3776	16.648	Peptidase aspartic family protein.
Os01g0144900|mRNA|AK101726|CDS+3'UTR	2.83904	up	224.604	64.1131		1.25148	up	137.735	114.309	Hypothetical protein.
Os07g0129400|COMBINER_EST|Os07g0129400|8	2.83768	up	16.6413	4.65879		1.11318	down	4.37215	5.05691	Allergen V5/Tpx-1 related family protein.
Os04g0280500|COMBINER_EST|Os04g0280500|8	2.83764	up	22.0912	6.1874		2.43068	up	15.7113	4.76762	Conserved hypothetical protein.
Os01g0533900|mRNA|AK106698|CDS+3'UTR	2.83746	up	26.9457	7.68744		1.42886	up	22.4171	15.7659	Multidrug resistance protein 1 homolog.
Os02g0675100|mRNA|AK107953|CDS+3'UTR	2.83668	up	45.2799	12.9219		1.0679	up	255.064	249.124	Conserved hypothetical protein.
Os01g0369700|mRNA|AK101436|CDS+3'UTR	2.83655	up	67953.3	18799.6		1.01715	up	1326.27	1352.81	Glutathione S-transferase GST 8 (EC 2.5.1.18).
Os04g0395100|mRNA|AK063396|CDS+3'UTR	2.83634	up	33.3141	4.83231		1.0873	down	4.30432	4.97933	Protein of unknown function DUF26 domain containing protein.
Os05g0162600|mRNA|AK063518|CDS+3'UTR	2.83511	up	28.1137	8.3131		1.01095	up	44.1473	45.2615	Splicing factor RSZ33.
Os07g0419100|COMBINER_EST|CI277013|6	2.83312	up	19.0924	5.23509		1.32391	down	4.34011	5.92779	Cytochrome P450 family protein.
Os12g0120500|mRNA|AK103389|CDS+3'UTR	2.82677	up	48.6297	8.23433		2.20224	up	18.2717	8.54039	Protein of unknown function DUF567 family protein.
Os02g0526400|mRNA|AK068727|CDS+3'UTR	2.82587	up	1357.11	362.655		1.68179	up	784.538	483.711	ERD1 protein, chloroplast precursor.
Os03g0300600|mRNA|AK059801|CDS+3'UTR	2.82563	up	858.808	258.153		1.02098	down	31016	32780.6	Molecular chaperone.
Os10g0564400|mRNA|AK109667|CDS+3'UTR	2.82509	up	81.9444	23.1484		1.03357	down	182.45	192.573	Phospho-2-dehydro-3-deoxyheptonate aldolase 2, chloroplast precursor (EC 2.5.1.54) (Phospho-2-keto-3-deoxyheptonate aldolase 2) (DAHP synthetase 2) (3-deoxy-D-arabino-heptulosonate 7-phosphate synthase 2).
Os06g0216200|COMBINER_EST|AU092237|6	2.82304	up	1563.64	439.371		1.11477	down	121.638	140.771	Oxo-phytodienoic acid reductase.
Os01g0960900|COMBINER_EST|CI183211|6	2.822	up	59.753	24.4397		1.60563	up	20.814	7.98563	TGF-beta receptor, type I/II extracellular region family protein.
Os08g0520600|COMBINER_EST|CI059848|0	2.82091	up	325.077	92.9486		1.05585	down	4.77664	5.3351	Conserved hypothetical protein.
Os10g0515200|mRNA|AK105678|CDS+3'UTR	2.82056	up	1149.09	322.714		1.09687	down	171.023	194.131	Cytochrome P450 family protein.
Os01g0768100|mRNA|AK119989|CDS+3'UTR	2.82053	up	49.8021	16.7868		1.45951	up	29.7709	21.3258	Hypothetical protein.
Os03g0766700|COMBINER|CI255599|6	2.8205	up	342.934	127.134		1.27055	up	9084.38	7511.18	(No Hit)
Os02g0601500|COMBINER_EST|CI075692|0	2.81588	up	40.8637	9.14087		1.01871	up	4.0883	4.2069	Cytochrome P450 family protein.
Os05g0372100|mRNA|AK107148|CDS+3'UTR	2.8128	up	18.5454	5.23088		1.05859	up	11.1737	9.63158	Receptor protein kinase-like protein.
Os05g0592300|mRNA|AK065070|CDS+3'UTR	2.81005	up	82.2716	29.4815		5.88769	up	282.616	49.9354	RmlC-like cupin family protein.
Os01g0761500|mRNA|AK069522|CDS+3'UTR	2.80776	up	22.2546	6.77742		1.40135	up	30.8466	22.6804	TGF-beta receptor, type I/II extracellular region family protein.
Os04g0635500|mRNA|AK069933|CDS+3'UTR	2.80635	up	684.999	195.479		1.47735	up	200.22	140.686	Wound induced protein (Fragment).
Os08g0100400|mRNA|AK102424|CDS+3'UTR	2.80629	up	34.5174	12.1761		1.10336	up	28.681	27.4923	Conserved hypothetical protein.
Os06g0526700|COMBINER_EST|Os06g0526700|8	2.80575	up	37.1412	13.7089		1.00496	up	101.954	105.168	Protein phosphatase 2C-like domain containing protein.
Os05g0595300|mRNA|AK059614|CDS+3'UTR	2.80533	up	870.15	255.144		1.20462	up	604.19	517.769	CCT domain containing protein.
Os09g0531200|mRNA|AK064107|CDS+3'UTR	2.80394	up	39.135	5.14955		1.01527	up	4.93375	5.09527	RNA recognition motif 2 domain containing protein.
Os05g0149900|mRNA|AK119376|CDS+3'UTR	2.80228	up	21.2538	5.81563		1.04662	up	11.6219	10.6235	TPR-like domain containing protein.
Os04g0361900|COMBINER|CI146690|6	2.80111	up	28.1603	8.33399		1.00002	down	24.6819	25.5063	(No Hit)
Os06g0726200|mRNA|AK105798|CDS+3'UTR	2.79992	up	90.0568	23.0168		1.67327	up	40.7872	25.8296	Endochitinase precursor (EC 3.2.1.14).
Os01g0711200|mRNA|AK107001|CDS+3'UTR	2.79509	up	34.1924	9.7837		1.21406	down	4.09805	5.13093	Protein kinase domain containing protein.
Os11g0171700|mRNA|AK064084|CDS+3'UTR	2.79313	up	112.004	31.7891		1.15245	up	942.438	850.757	Forkhead-associated domain containing protein.
Os03g0373500|mRNA|AK111250|CDS+3'UTR	2.79195	up	17.5247	5.17628		1.94486	down	13.1911	28.1676	Hypothetical protein.
Os04g0547600|mRNA|AY339379|CDS+3'UTR	2.79067	up	37.529	5.2606		1.07849	down	4.24695	4.86425	Pathogenesis-related transcriptional factor and ERF domain containing protein.
Os02g0134200|mRNA|AK108331|CDS+3'UTR	2.78989	up	100.749	29.2522		1.22258	up	13.7333	13.8235	Conserved hypothetical protein.
Os03g0803400|COMBINER_EST|CI435896|0	2.7893	up	41.5552	11.8288		1.34762	up	23.5903	19.171	Metridin-like ShK toxin domain containing protein.
Os02g0214900|mRNA|AK071228|CDS+3'UTR	2.78352	up	16.5784	4.58956		1.55939	down	4.18146	7.05006	Histone deacetylase clr6 (Cryptic loci regulator 6).
Os02g0818000|mRNA|AK104103|CDS+3'UTR	2.78195	up	1653.6	532.124		1.66461	up	19446.6	12093	CBS domain containing protein.
Os03g0411800|mRNA|AY302059|CDS+3'UTR	2.78164	up	555.272	144.896		1.09877	up	497.836	470.304	Zinc transporter 11 precursor (ZRT/IRT-like protein 11).
Os01g0555100|mRNA|AK111255|CDS+3'UTR	2.78135	up	840.28	240.852		1.43561	down	119.653	190.354	Zn-finger, Ran-binding domain containing protein.
Os02g0528900|mRNA|AK105293|CDS+3'UTR	2.77782	up	305.985	82.6529		1.05363	down	38.7583	42.3683	PDR9 ABC transporter.
Os04g0477200|mRNA|AK072552|CDS+3'UTR	2.77773	up	52.4307	14.8304		1.0798	down	306.99	343.614	Protein prenyltransferase domain containing protein.
Os04g0419200|mRNA|AK064626|UTR	2.77457	up	61.3461	10.6793		1.42769	up	15.7781	11.6144	Non-protein coding transcript, uncharacterized transcript.
Os09g0339000|mRNA|AK065757|CDS+3'UTR	2.77351	up	33.9577	12.2159		1.51681	down	21.5606	35.117	Protein kinase domain containing protein.
Os12g0621300|mRNA|AK101072|UTR	2.77348	up	36.6918	10.5735		1.23732	down	27.7455	32.8667	SWIM Zn-finger domain containing protein.
Os01g0785900|mRNA|AK071014|CDS+3'UTR	2.7724	up	26.6335	4.40364		1.03842	down	3.92732	4.29859	Zn-finger, C2H2 type domain containing protein.
Os07g0111700|mRNA|AK103996|CDS+3'UTR	2.77161	up	431.226	124.833		1.0246	down	972.827	1035.59	Dimethylaniline monooxygenase-like protein.
Os05g0276500|mRNA|AK060313|CDS+3'UTR	2.77138	up	32.532	4.1504		1.42601	down	5.92154	11.3363	Expansin Os-EXPA3.
Os07g0516300|mRNA|AK102726|CDS+3'UTR	2.7686	up	3618.1	1107.89		1.91011	up	573.036	306.655	Protein of unknown function DUF584 family protein.
Os01g0598000|COMBINER_EST|Os01g0598000|8	2.76822	up	25.7261	7.18492		1.00564	up	10.8074	10.9684	UDP-glucuronosyl/UDP-glucosyltransferase family protein.
Os01g0360100|mRNA|AK062321|CDS+3'UTR	2.76749	up	20.0377	5.80078		1.14467	down	23.2548	27.6727	Conserved hypothetical protein.
Os11g0577700|COMBINER|CI531162|x	2.76604	up	30.5818	4.74555		3.08977	up	17.7034	5.26704	(No Hit)
Os06g0158500|mRNA|AK101823|CDS+3'UTR	2.76411	up	43.3508	12.0255		1.07583	up	162.547	155.95	Disease resistance protein family protein.
Os06g0216300|mRNA|AK103067|CDS+3'UTR	2.75969	up	920.395	262.719		1.05303	down	88.324	96.5742	Oxo-phytodienoic acid reductase (12-oxophytodienoic acid reductase).
Os03g0212300|mRNA|AK070861|CDS+3'UTR	2.75735	up	15.2356	4.41701		1.64041	down	6.47101	12.415	Transcriptional factor B3 family protein.
Os06g0530700|mRNA|AK059057|CDS+3'UTR	2.75645	up	36.1159	8.91928		1.08353	down	47.912	54.2601	tRNA intron endonuclease, catalytic C-terminal domain containing protein.
Os11g0160900|COMBINER|CI554347|x	2.75239	up	42.8271	12.456		1.74667	up	37.1818	22.9004	(No Hit)
Os05g0244700|mRNA|AK104978|CDS+3'UTR	2.75003	up	1801.28	525.216		1.49782	up	56.0422	38.7576	Aminotransferase, class IV family protein.
Os05g0320500|COMBINER|CI172873|6	2.74273	up	15.7161	4.58318		1.41292	up	8.38886	5.62401	(No Hit)
Os02g0216400|mRNA|AK108357|CDS+3'UTR	2.74264	up	45.3043	5.11646		1.02334	down	3.75391	4.04089	Hypothetical protein.
Os08g0540400|mRNA|AK103306|CDS+3'UTR	2.74263	up	57.3999	16.3778		2.10435	up	52.3792	25.6102	Calcium-dependent protein kinase.
Os05g0143600|mRNA|AK107844|CDS+3'UTR	2.74187	up	39.5866	11.6127		1.22034	up	5.18599	4.46059	Jacalin-related lectin domain containing protein.
Os10g0569400|mRNA|Y14825|CDS+3'UTR	2.73917	up	4881.45	1434.03		1.95916	up	5966	3196.01	RIR1a protein precursor.
Os11g0432800|mRNA|AK107478|CDS+3'UTR	2.73827	up	915.089	280.729		1.12275	up	71.7901	66.3252	Hypothetical protein.
Os12g0159300|COMBINER|CI385760|6	2.7361	up	23.3578	6.98264		1.01258	down	715.884	757.273	(No Hit)
Os03g0760300|mRNA|AK059895|CDS+3'UTR	2.7357	up	18.0403	5.26263		1.42785	down	4.27349	6.29863	Cytochrome P450 family protein.
Os11g0592000|mRNA|AK121059|CDS+3'UTR	2.73569	up	284.16	115.625		2.06248	up	107.174	54.3994	Barwin.
Os10g0558700|mRNA|AK066303|CDS+3'UTR	2.73183	up	28.1196	8.44828		3.06279	up	50.995	17.2092	2OG-Fe(II) oxygenase domain containing protein.
Os03g0370500|mRNA|AK063289|CDS+3'UTR	2.73005	up	35.025	13.2494		1.81806	down	119.923	225.149	Putative rRNA pseudouridine synthase family protein.
Os01g0916100|mRNA|AK109173|5'UTR+CDS	2.72757	up	25.3187	7.5007		1.23034	up	15.4068	12.918	Conserved hypothetical protein.
Os05g0534800|COMBINER_EST|AU100743|6	2.72681	up	714.765	208.789		1.16742	up	179.207	158.864	Arf GTPase activating protein family protein.
Os04g0357600|COMBINER_EST|Os04g0357600|8	2.72446	up	27.6658	8.22025		2.76556	down	24.4049	90.5925	Hypothetical protein.
Os05g0496400|COMBINER_EST|Os05g0496400|8	2.71999	up	46.7003	14.2683		1.95685	up	36.4673	19.4872	Caspase, p20 subunit domain containing protein.
Os06g0726300|COMBINER_EST|CI210972|6	2.71713	up	44.2076	14.7242		2.99051	up	37.4039	13.8085	No apical meristem (NAM) protein family protein.
Os11g0167600|COMBINER_EST|CI102959|6	2.71366	up	29.6979	4.66086		1.38195	up	7.29369	4.77809	Exo70 exocyst complex subunit family protein.
Os04g0493100|mRNA|AK107304|UTR	2.7124	up	20.2622	4.62396		1.29768	down	5.01638	6.87216	Basic helix-loop-helix dimerisation region bHLH domain containing protein.
Os04g0635500|mRNA|AK119684|CDS+3'UTR	2.71178	up	696.641	205.683		1.5891	up	215.087	141.028	Wound induced protein (Fragment).
Os05g0566800|mRNA|AY181210|CDS+3'UTR	2.70991	up	3010.59	890.773		1.25339	up	2152.64	1782.56	Cold acclimation protein COR413-TM1.
Os01g0795700|mRNA|AK067879|CDS+3'UTR	2.70719	up	31.4122	9.69221		1.02394	up	7.99187	8.24962	Hypothetical protein.
Os09g0572100|mRNA|AK106416|CDS+3'UTR	2.70658	up	35.8718	10.4644		1.0466	up	33.119	32.8036	Protein kinase-like domain containing protein.
Os07g0676900|mRNA|AK072862|CDS+3'UTR	2.70434	up	1703.75	506.27		1.41834	up	990.117	723.086	Peroxidase (EC 1.11.1.7).
Os02g0504000|mRNA|AK120677|CDS+3'UTR	2.70379	up	4590.93	1350.11		1.20387	up	1875.25	1617.38	Cytochrome P450 family protein.
Os01g0957100|mRNA|AK122121|CDS+3'UTR	2.70265	up	127.115	10.4428		1.03227	down	4.0809	4.4398	Protein kinase domain containing protein.
Os05g0177100|mRNA|AK064652|CDS+3'UTR	2.70259	up	71.0812	21.1959		1.30788	down	57.5553	77.6908	Cyclin-like F-box domain containing protein.
Os05g0519700|mRNA|AK105433|CDS+3'UTR	2.70232	up	33.7377	10.0639		1.05526	up	15.1904	15.0937	101 kDa heat shock protein.
Os11g0106000|mRNA|AK100185|CDS+3'UTR	2.70067	up	11500.3	3392.23		1.07625	down	599.042	668.373	Hypothetical protein.
Os02g0168200|mRNA|AK108211|CDS+3'UTR	2.70048	up	17.4836	4.12634		1.02447	down	3.75762	4.04944	Transfactor-like protein.
Os01g0901600|COMBINER|CI435163|0	2.70042	up	354.552	107.866		4.38819	up	72.6799	12.0232	(No Hit)
Os03g0679700|mRNA|AK062075|CDS+3'UTR	2.69824	up	1296.13	381.693		1.01668	up	68168.1	69513.6	Thiamine biosynthesis protein thiC.
Os06g0341400|mRNA|AK110872|CDS+3'UTR	2.69704	up	19.8612	5.54562		1.03578	up	43.0147	42.1331	Hypothetical protein.
Os09g0492900|COMBINER_EST|AU067880|6	2.69698	up	29.1175	8.29831		1.20168	up	7.89669	6.40836	Conserved hypothetical protein.
Os09g0555200|mRNA|AK103018|CDS+3'UTR	2.69603	up	121.255	27.7755		1.03116	up	74.1213	74.4838	Hypothetical protein.
Os07g0111900|COMBINER_EST|CI221821|6	2.6958	up	43.9777	13.9722		1.11966	up	51.8112	48.1826	FAD-dependent pyridine nucleotide-disulphide oxidoreductase family protein.
Os08g0524400|COMBINER_EST|AU173429|7	2.69575	up	143.176	41.1844		1.15643	up	19.5811	16.3795	Protein of unknown function DUF568 domain containing protein.
Os09g0526000|COMBINER|CI219973|6	2.69572	up	27.2586	8.22363		1.07311	up	125.121	121.504	(No Hit)
Os01g0194300|mRNA|AY323485|CDS+3'UTR	2.69349	up	701.333	206.444		1.37937	up	384.94	287.715	NPR1-like protein.
Os09g0502200|mRNA|AK102600|CDS+3'UTR	2.69327	up	97.2543	28.3586		1.1156	down	18.3768	21.2521	Beta-1,3-glucanase homologue (Fragment).
Os12g0108900|COMBINER_EST|Os12g0108900|8	2.69272	up	33.8333	4.65835		1.26253	up	5.51148	4.56422	DNA methyltransferase.
Os10g0569400|mRNA|AK062449|CDS+3'UTR	2.69246	up	5236.29	1555.3		1.92174	up	6577.83	3595.2	RIR1a protein precursor.
Os10g0550400|mRNA|AK109724|CDS+3'UTR	2.69073	up	17.3799	4.9383		1.105	down	14.314	16.4532	Conserved hypothetical protein.
Os10g0129000|COMBINER_EST|CI431480|3	2.69036	up	18.3617	5.17993		1.01358	up	153.043	157.714	Conserved hypothetical protein.
Os02g0188000|mRNA|AK105236|CDS+3'UTR	2.68934	up	12205.4	3588.8		1.02639	down	881.953	937.82	UDP-glucuronosyl/UDP-glucosyltransferase family protein.
Os04g0630800|mRNA|AK067411|CDS+3'UTR	2.6893	up	61.7644	17.0592		1.23882	up	213.66	178.467	Anthocyanidin reductase.
Os05g0580000|mRNA|AK100910|CDS+3'UTR	2.68818	up	1650.05	496.809		1.19539	down	185.433	229.734	Glucose-1-phosphate adenylyltransferase large subunit 1, chloroplast precursor (EC 2.7.7.27) (ADP-glucose synthase) (ADP-glucose pyrophosphorylase) (AGPASE S) (Alpha-D-glucose-1-phosphate adenyl transferase) (BEPL).
Os09g0497500|mRNA|AK099197|CDS+3'UTR	2.68598	up	74.2822	15.2758		1.42478	down	7.15291	10.6043	Peptidase C1A, papain family protein.
Os04g0136700|mRNA|AK066843|CDS+3'UTR	2.6845	up	7393.14	2344.32		1.19793	up	35807.9	30951.5	CBS domain containing protein.
Os03g0223100|mRNA|AK062585|CDS+3'UTR	2.68445	up	1375.18	411.112		2.22175	up	1454.7	680.353	Cytochrome P450 family protein.
Os06g0650900|mRNA|AK071882|CDS+3'UTR	2.68331	up	243.575	70.6061		1.19531	up	87.8989	76.1597	Heat shock protein DnaJ family protein.
Os04g0229100|mRNA|AK071484|CDS+3'UTR	2.68265	up	115.609	33.1475		5.45932	up	38.8523	7.66432	Cinnamyl-alcohol dehydrogenase CAD1 (Putative alcohol dehydrogenase) (EC 1.1.1.195).
Os03g0752800|mRNA|AF058697|CDS+3'UTR	2.67942	up	29.0609	8.21565		1.43304	down	5.04408	7.58163	Transcription factor, MADS-box domain containing protein.
Os01g0901600|COMBINER|CI435163|x	2.67925	up	389.795	116.558		4.83726	up	87.1605	14.6045	(No Hit)
Os12g0105500|mRNA|AK109049|CDS+3'UTR	2.67852	up	57.4616	17.403		1.35201	up	33.68	25.9041	Phosphatidate cytidylyltransferase family protein.
Os04g0121800|mRNA|AK058841|UTR	2.67829	up	219.12	63.3704		3.31803	up	78.2685	26.1609	Non-protein coding transcript, uncharacterized transcript.
Os12g0478200|mRNA|AK063578|CDS+3'UTR	2.67796	up	1700.91	491.291		1.80756	up	962.036	548.208	GRAM domain containing protein.
Os06g0151700|mRNA|AK106925|CDS+3'UTR	2.67747	up	16.3428	4.81822		1.13643	down	8.40145	9.5638	Protein kinase domain containing protein.
Os04g0514600|COMBINER_EST|Os04g0514600|8	2.67663	up	48.8219	14.3519		1.71336	up	55.2947	33.4503	Disease resistance protein family protein.
Os02g0582900|mRNA|AK109082|CDS+3'UTR	2.67298	up	47.993	8.69219		1.05816	down	4.09756	4.58555	Conotoxin family protein.
Os09g0260200|COMBINER|CI253359|6	2.67214	up	28.5541	4.01899		1.00224	down	3.69001	3.87353	(No Hit)
Os02g0780500|mRNA|AK072784|CDS+3'UTR	2.6718	up	106.166	25.408		1.02921	down	33.055	35.2601	ARM repeat fold domain containing protein.
Os02g0628100|mRNA|AK073708|UTR	2.67112	up	17.397	4.29		1.1428	down	38.7313	45.9212	Non-protein coding transcript, uncharacterized transcript.
Os01g0144800|mRNA|AK110697|CDS+3'UTR	2.67078	up	198.918	59.7602		1.51417	up	159.803	110.441	Conserved hypothetical protein.
Os04g0405900|mRNA|AK066299|CDS+3'UTR	2.66894	up	8381.27	2633.22		1.04068	up	10132.6	10098.5	Hypothetical protein.
Os11g0687200|mRNA|AK070289|CDS+3'UTR	2.66784	up	29.7049	8.43021		4.6985	up	68.6637	5.12339	Hypothetical protein.
Os02g0833900|mRNA|AK099584|CDS+3'UTR	2.66762	up	16.9787	5.08601		4.32954	down	4.43106	38.7815	Peroxidase 64 precursor (EC 1.11.1.7) (Atperox P64) (PRXR4) (ATP17a).
Os08g0515100|COMBINER_EST|Os08g0515100|8	2.66747	up	16.8625	4.5064		1.34461	down	3.98136	6.15777	Sulfotransferase family protein.
Os09g0365900|COMBINER_EST|CI557753|0	2.66707	up	33.4258	5.72505		1.01919	down	5.41135	5.76312	L-ascorbate oxidase precursor (EC 1.10.3.3) (Ascorbase) (ASO).
Os02g0818000|mRNA|AK104525|CDS+3'UTR	2.66497	up	1626.99	558.5		1.585	up	19541.9	12806.6	CBS domain containing protein.
Os03g0729000|mRNA|AK108046|CDS+3'UTR	2.66451	up	3893.33	1174.02		1.52588	up	855.513	557.195	Conserved hypothetical protein.
Os02g0527300|mRNA|AK101934|CDS+3'UTR	2.6641	up	289.689	87.1278		1.40372	up	1152.76	850.688	Heat shock transcription factor 31 (Fragment).
Os02g0829600|mRNA|AK065885|CDS+3'UTR	2.6639	up	3460.29	1039.61		1.02245	up	811.016	823.153	Conserved hypothetical protein.
Os01g0518000|COMBINER_EST|CI524204|6	2.6625	up	28.7959	4.0834		1.99377	down	3.77442	8.77569	Protein of unknown function DUF597 family protein.
Os07g0182000|mRNA|AB053472|CDS+3'UTR	2.66243	up	390.862	125.844		1.58701	up	59.4464	38.919	Transcriptional activator protein.
Os01g0651800|mRNA|AK102737|CDS+3'UTR	2.66085	up	94.8366	24.9246		1.12954	up	4.28984	3.89258	Lipase, class 3 family protein.
Os07g0693600|mRNA|AK119589|CDS+3'UTR	2.66074	up	1778.58	536.922		1.07242	up	395.39	381.976	Protein of unknown function DUF231 domain containing protein.
Os02g0598400|mRNA|AK109577|CDS+3'UTR	2.66067	up	308.505	94.2824		1.09961	down	503.736	574.506	Lipovitellin, superhelical domain containing protein.
Os09g0436500|mRNA|AK107460|CDS+3'UTR	2.66004	up	96.7927	29.1917		1.32781	up	81.4594	63.6427	Ketol-acid reductoisomerase, chloroplast precursor (EC 1.1.1.86) (Acetohydroxy-acid reductoisomerase) (Alpha-keto-beta-hydroxylacil reductoisomerase).
Os07g0538200|mRNA|AK103518|CDS+3'UTR	2.65995	up	88.6229	26.0708		3.05083	up	70.7581	24.054	Protein kinase domain containing protein.
Os10g0517500|mRNA|AK100465|CDS+3'UTR	2.65844	up	1388.87	425.666		2.36158	up	234.675	103.755	Cys/Met metabolism pyridoxal-phosphate-dependent enzymes family protein.
Os04g0506800|mRNA|AK104762|CDS+3'UTR	2.65837	up	15.3156	4.05448		1.28884	up	5.10794	3.92122	Glycosyl transferase, family 29 protein.
Os05g0493100|mRNA|AK110420|CDS+3'UTR	2.65758	up	35.0179	9.77112		2.48878	up	21.3799	9.69543	KI domain interacting kinase 1.
Os01g0315700|mRNA|AK112057|CDS+3'UTR	2.65742	up	39.7904	9.37633		1.07414	down	8.23318	8.85799	Hypothetical protein.
Os02g0252300|mRNA|AK102101|CDS+3'UTR	2.65719	up	93.0109	26.8498		1.10876	up	109.609	103.796	Hypothetical protein.
Os10g0517500|mRNA|AK105942|CDS+3'UTR	2.6568	up	1234.09	382.097		2.5776	up	227.092	91.2241	Cys/Met metabolism pyridoxal-phosphate-dependent enzymes family protein.
Os05g0417200|mRNA|AK071955|CDS+3'UTR	2.65556	up	710.364	219.896		1.05987	down	7468.33	8186.66	Conserved hypothetical protein.
Os01g0656200|mRNA|AK068272|CDS+3'UTR	2.65435	up	1260.42	431.614		1.13894	down	10825.7	12784.7	Protein phosphatase 2C family protein.
Os07g0111700|mRNA|AK072540|CDS+3'UTR	2.65331	up	447.26	136.102		1.00588	up	981.322	1008.73	Dimethylaniline monooxygenase-like protein.
Os01g0558100|mRNA|AK111021|CDS+3'UTR	2.65279	up	365.108	99.8615		1.63678	up	690.245	433.524	Glutathione S-transferase TSI-1 (EC 2.5.1.18) (Glutathione S- transferase 1).
Os05g0566800|mRNA|AK065748|CDS+3'UTR	2.64834	up	2922.38	883.37		1.26088	up	2109.07	1728.83	Cold acclimation protein COR413-TM1.
Os04g0493400|mRNA|AB003194|CDS+3'UTR	2.64735	up	70.4198	25.7687		2.46804	up	422.907	176.121	Endochitinase A precursor (EC 3.2.1.14) (Seed chitinase A).
Os12g0127200|mRNA|AK122005|CDS+3'UTR	2.64365	up	148.366	42.2192		1.63591	up	53.2935	34.5003	Harpin-induced 1 domain containing protein.
Os01g0855200|mRNA|AK066597|CDS+3'UTR	2.64244	up	24716.5	8135.69		1.09939	up	21825.8	20593.6	TPR-like domain containing protein.
Os04g0528400|mRNA|AK064120|CDS+3'UTR	2.63901	up	261.844	79.2674		1.07809	down	489.595	547.29	Hus1-like protein family protein.
Os01g0572300|COMBINER_EST|CI553525|6	2.63774	up	130.981	39.6707		1.7648	up	148.485	86.7585	Zn-finger, C2H2 type domain containing protein.
Os06g0692700|mRNA|AK101257|CDS+3'UTR	2.63675	up	43.8556	13.7747		1.0716	down	92.2452	106.804	Leucine-rich repeat, plant specific containing protein.
Os04g0685700|COMBINER_EST|CI550567|0	2.63452	up	18061.2	5465.64		1.20698	up	9314.81	7996.02	Conserved hypothetical protein.
Os04g0224200|mRNA|AK066486|CDS+3'UTR	2.63357	up	21.52	6.62839		1.20074	down	31.2131	38.6769	Conserved hypothetical protein.
Os01g0949200|mRNA|AK069640|CDS+3'UTR	2.63352	up	159.417	48.1262		1.13399	down	441.194	518.433	Protein of unknown function DUF731 family protein.
Os11g0692500|COMBINER_EST|Os11g0692500|8	2.63351	up	203.107	61.285		1.9294	up	206.625	112.059	Bacterial blight resistance protein.
Os07g0503200|mRNA|AK099344|CDS+3'UTR	2.63302	up	73.3711	7.27929		1.03165	down	4.0907	4.44742	Conserved hypothetical protein.
Os01g0220700|COMBINER_EST|Os01g0220700|8	2.63258	up	23.548	6.07397		1.69525	down	6.83342	12.1298	MtN3 and saliva related transmembrane protein family protein.
Os06g0633300|mRNA|AK063309|CDS+3'UTR	2.62786	up	30.1744	4.23217		1.02776	down	3.78121	4.0909	Phytosulfokines 1 precursor [Contains: Phytosulfokine-alpha (PSK- alpha) (Phytosulfokine-a); Phytosulfokine-beta (PSK-beta) (Phytosulfokine-b)].
Os03g0619600|mRNA|AK119399|CDS+3'UTR	2.62603	up	95.7326	29.0089		1.53076	up	70.7201	47.8751	Transcriptional factor B3 family protein.
Os07g0273600|mRNA|AK101463|CDS+3'UTR	2.62422	up	20.1683	5.90303		1.04849	up	8.19178	8.13156	Hypothetical protein.
Os09g0271900|COMBINER|CI099347|6	2.6241	up	149.341	41.939		1.27951	up	49.1284	37.8566	(No Hit)
Os08g0175300|mRNA|AK064462|CDS+3'UTR	2.62371	up	18.6692	5.53949		1.21523	down	203.578	256.466	PolI-like DNA polymerase.
Os07g0631200|mRNA|AK120260|CDS+3'UTR	2.62243	up	149.684	50.9474		1.77952	up	728.676	478.934	Zn-finger, RING domain containing protein.
Os01g0184100|mRNA|AK071240|CDS+3'UTR	2.62234	up	2910.03	877.629		1.2245	up	13380.5	11327.9	17.5 kDa class II heat shock protein.
Os02g0503700|COMBINER_EST|Os02g0503700|8	2.62199	up	335.047	103.862		1.12439	up	48.8485	45.7031	Cytochrome P450 family protein.
Os03g0218400|mRNA|AK099306|CDS+3'UTR	2.62032	up	7917.93	2378.63		1.10206	up	701.544	657.92	Hexose transporter.
Os04g0653600|mRNA|AK059064|UTR	2.6197	up	66.7543	15.7281		3.07117	down	19.4394	93.2079	AP2/EREBP transcription factor BABY BOOM1.
Os09g0494500|COMBINER|CI276276|6	2.61878	up	23.9295	6.80969		1.57171	up	76.2674	50.1228	(No Hit)
Os03g0305200|mRNA|AK108450|CDS+3'UTR	2.61852	up	2075.11	659.941		1.9848	up	77.1237	40.3969	Hypothetical protein.
Os06g0151800|mRNA|AK109679|CDS+3'UTR	2.61796	up	14.3279	4.34036		1.178	down	3.95749	5.10711	Hypothetical protein.
Os10g0438500|mRNA|AK103093|CDS+3'UTR	2.61703	up	30.6608	4.99209		1.00111	down	4.71561	4.93683	Cyclin-like F-box domain containing protein.
Os07g0466500|COMBINER_EST|Os07g0466500|8	2.6116	up	20.6746	6.6336		1.85836	up	19.7233	11.0022	Leucine-rich repeat, plant specific containing protein.
Os03g0372500|mRNA|AK068964|UTR	2.61043	up	26.7389	8.44891		1.16882	up	40.9716	36.384	TA11 protein (Fragment).
Os04g0480600|COMBINER_EST|Os04g0480600|8	2.60662	up	233.957	58.7119		1.05167	down	69.6603	75.7624	Cytochrome P450 family protein.
Os10g0564500|mRNA|AK103690|CDS+3'UTR	2.60659	up	2945.68	905.779		1.31476	up	1826.03	1436.48	Protein kinase domain containing protein.
Os06g0591200|mRNA|AK120112|CDS+3'UTR	2.60576	up	1751.85	725.016		4.04179	up	2149.14	550.845	Conserved hypothetical protein.
Os04g0493400|mRNA|AK099973|CDS+3'UTR	2.60485	up	85.2866	33.1884		2.39058	up	528.854	226.75	Endochitinase A precursor (EC 3.2.1.14) (Seed chitinase A).
Os03g0776900|mRNA|AK107941|CDS+3'UTR	2.60362	up	2503.19	764.062		1.05252	down	672.633	730.151	DNAJ protein-like.
Os03g0429100|COMBINER|CI375225|6	2.60258	up	17.8795	5.50792		1.12217	down	13.4707	15.923	(No Hit)
Os03g0650900|mRNA|AK103022|CDS+3'UTR	2.60086	up	63.865	15.8557		1.82308	up	9.50611	4.6775	SPX, N-terminal domain containing protein.
Os12g0590500|COMBINER_EST|Os12g0590500|8	2.59997	up	29.3322	5.13503		1.05074	down	4.69829	5.23073	Kinesin-like polypeptides 8 (Fragment).
Os03g0218400|mRNA|AK069202|CDS+3'UTR	2.59827	up	7641.02	2298.72		1.07367	up	699.355	673.127	Hexose transporter.
Os01g0944700|mRNA|AK070056|CDS+3'UTR	2.59769	up	145.316	55.5099		1.90469	up	786.381	424.906	Glucan endo-1,3-beta-glucosidase GII precursor (EC 3.2.1.39) ((1->3)- beta-glucan endohydrolase GII) ((1->3)-beta-glucanase isoenzyme GII) (Beta-1,3-endoglucanase GII).
Os03g0213100|mRNA|AK073633|CDS+3'UTR	2.59644	up	88.73	27.3275		1.2051	up	136.624	118.053	Protein transport protein Sec61 alpha subunit.
Os02g0189700|mRNA|AK110945|CDS+3'UTR	2.59417	up	59.133	18.3846		1.10756	up	49.4625	47.45	Hypothetical protein.
Os03g0646200|mRNA|AK063276|CDS+3'UTR	2.59224	up	37.4848	12.2174		1.79645	down	222.527	414.681	Plant specific of unknown function DUF860 family protein.
Os09g0421600|COMBINER|CI271849|6	2.592	up	19.5307	5.11712		1.39423	up	6.94699	5.30281	(No Hit)
Os03g0820400|mRNA|AK119690|CDS+3'UTR	2.59115	up	189.551	59.7493		2.62234	up	72.3936	28.9402	ZPT2-13.
Os09g0465200|COMBINER|CI383275|6	2.58694	up	137.035	18.3496		1.44086	up	10.077	7.24616	(No Hit)
Os12g0537700|COMBINER|CI389397|6	2.58551	up	28.6286	9.04187		1.3478	down	15.542	20.9837	(No Hit)
Os09g0425400|COMBINER_EST|Os09g0425400|8	2.58409	up	15.6065	4.73402		1.59738	down	5.7492	9.49952	Hypothetical protein.
Os07g0452700|mRNA|AK101381|CDS+3'UTR	2.58076	up	37.7394	11.9		1.14916	up	36.85	33.2383	Conserved hypothetical protein.
Os07g0671200|COMBINER_EST|Os07g0671200|8	2.5801	up	27.3525	8.18399		1.03504	up	54.6288	54.8529	TPR-like domain containing protein.
Os07g0603100|mRNA|AK101352|CDS+3'UTR	2.57935	up	80.7088	25.7929		1.51694	down	440.617	695.833	Nuclear transport factor 2 domain containing protein.
Os05g0456100|mRNA|AK099824|CDS+3'UTR	2.57734	up	302.948	87.7936		1.01546	up	155.139	159.753	Hypothetical protein.
Os03g0583900|mRNA|AK121076|CDS+3'UTR	2.57497	up	16.3942	4.91341		1.0539	down	4.51734	5.04028	Type III restriction enzyme, res subunit family protein.
Os10g0564500|mRNA|AB125304|CDS+3'UTR	2.57469	up	3020.75	936.246		1.30209	up	1904.09	1509.89	Protein kinase domain containing protein.
Os04g0271700|mRNA|AK070110|CDS+3'UTR	2.57422	up	282.146	87.0318		1.27837	down	20.1657	26.6766	UDP-glucuronosyl/UDP-glucosyltransferase family protein.
Os06g0591200|mRNA|AK062563|CDS+3'UTR	2.57284	up	1815.68	748.572		3.91763	up	2216.13	592.196	Conserved hypothetical protein.
Os12g0545900|mRNA|AK100176|CDS+3'UTR	2.56835	up	132.722	39.1272		1.24739	up	76.2288	63.3244	Conserved hypothetical protein.
Os10g0501200|COMBINER_EST|CI069989|0	2.56733	up	48.9755	15.8255		1.12083	down	232.812	271.093	TPR-like domain containing protein.
Os07g0571800|mRNA|AK072618|UTR	2.56684	up	23.5249	7.26838		1.09701	up	5.2807	5.18275	Non-protein coding transcript, uncharacterized transcript.
Os12g0199000|COMBINER_EST|CI338433|6	2.56396	up	1929.16	587.473		1.22132	up	797.439	662.395	Beta-glucosidase aggregating factor.
Os02g0247100|COMBINER_EST|CI265236|6	2.55883	up	26.6965	4.00773		2.13756	down	3.62562	11.8049	Basic-leucine zipper (bZIP) transcription factor domain containing protein.
Os02g0690300|mRNA|AK110969|UTR	2.55825	up	20.6168	4.48244		1.66722	down	4.50891	8.40426	Non-protein coding transcript, uncharacterized transcript.
Os01g0102400|COMBINER_EST|CI453282|0	2.55743	up	78.0264	24.407		1.05098	up	44.7518	43.9488	Histone-fold domain containing protein.
Os02g0745800|mRNA|AK059598|CDS+3'UTR	2.55703	up	18.0319	5.65714		1.34426	down	17.3167	23.9249	Hypothetical protein.
Os03g0158800|mRNA|AK108516|CDS+3'UTR	2.5557	up	13.7254	4.29595		1.16439	down	5.76282	6.45022	Hypothetical protein.
Os06g0239500|mRNA|AK064959|CDS+3'UTR	2.55561	up	859.833	269.753		1.43974	up	331.296	237.642	TGF-beta receptor, type I/II extracellular region family protein.
Os02g0675000|mRNA|AK109532|CDS+3'UTR	2.55528	up	353.324	109.79		1.01258	down	2383.81	2500.75	Conserved hypothetical protein.
Os05g0153400|mRNA|AK108071|CDS+3'UTR	2.55422	up	13.6866	4.24959		1.05896	up	164.535	161.411	TPR-like domain containing protein.
Os06g0707300|mRNA|AK063291|CDS+3'UTR	2.55382	up	30.2601	4.39629		1.03022	down	3.86409	4.19248	Cyclin-like F-box domain containing protein.
Os03g0230300|mRNA|AK102303|CDS+3'UTR	2.55299	up	719.503	225.341		2.26855	up	239.057	109.395	Conserved hypothetical protein.
Os08g0189600|mRNA|AF032976|CDS+3'UTR	2.55258	up	22.2136	5.33248		1.06417	down	4.14538	4.67079	Germin-like protein 6.
Os09g0469400|mRNA|AK106986|CDS+3'UTR	2.5524	up	13.7979	4.30822		1.19511	down	3.96248	5.21442	Isoamylase-type starch debranching enzyme ISO3.
Os11g0689000|mRNA|AK067598|CDS+3'UTR	2.5523	up	147.559	47.1459		1.2384	up	128.212	107.583	Hypothetical protein.
Os02g0818000|mRNA|AK065134|CDS+3'UTR	2.55038	up	4641.33	1643.95		1.54105	up	43677.5	29308.4	CBS domain containing protein.
Os03g0218400|mRNA|AY342321|CDS	2.5491	up	2157.65	669.45		1.09784	up	300.929	282.855	Hexose transporter.
Os06g0132500|COMBINER_EST|CI141877|6	2.5479	up	35.5447	5.36744		1.17094	down	7.92788	10.8827	Alpha/beta hydrolase family protein.
Os05g0415400|mRNA|AK107330|CDS+3'UTR	2.54648	up	22.4971	6.79489		1.21273	up	5.96459	5.19237	No apical meristem (NAM) protein domain containing protein.
Os03g0153500|COMBINER_EST|Os03g0153500|8	2.54592	up	2443.31	753.229		2.08791	up	111.65	56.3683	Aromatic-ring hydroxylase family protein.
Os01g0905200|mRNA|AK067779|CDS+3'UTR	2.54322	up	290.368	93.4887		2.18127	up	78.0013	37.7329	Exo70 exocyst complex subunit family protein.
Os02g0140800|COMBINER_EST|CI226187|6	2.54256	up	17.2637	4.43294		1.1355	down	7.96807	9.40093	Conserved hypothetical protein.
Os03g0213100|mRNA|AK062070|CDS+3'UTR	2.54253	up	651.759	203.396		1.21644	up	1616.65	1399.47	Protein transport protein Sec61 alpha subunit.
Os04g0585700|mRNA|AK061584|CDS+3'UTR	2.54218	up	10084.1	3339.67		1.26775	up	5291.32	4345.55	Protein of unknown function DUF581 family protein.
Os12g0555000|mRNA|AB127580|CDS+3'UTR	2.54146	up	106.167	33.9179		2.6038	up	38.5641	21.2365	Bet v I allergen family protein.
Os03g0207400|mRNA|AK072292|CDS+3'UTR	2.54021	up	167.999	51.5239		1.39539	up	371.025	275.294	Protein phosphatase 2C-like domain containing protein.
Os11g0669100|mRNA|AK068628|CDS+3'UTR	2.5384	up	63.5073	20.2296		2.62616	up	21.594	8.70573	Hypothetical protein.
Os02g0127400|mRNA|AK109576|CDS+3'UTR	2.53789	up	30.7059	7.22256		1.59637	up	8.47843	4.93799	Conserved hypothetical protein.
Os01g0642900|mRNA|AK063836|CDS+3'UTR	2.53729	up	113.24	36.0234		1.1671	down	367.559	444.689	Single-strand binding protein/Primosomal replication protein n family protein.
Os09g0413300|COMBINER_EST|Os09g0413300|8	2.53471	up	17.1484	5.28291		1.06899	up	68.4377	66.0544	TPR-like domain containing protein.
Os06g0275800|mRNA|AK120497|CDS+3'UTR	2.53459	up	41.5084	15.3711		1.47953	up	18.2451	13.8528	Amino acid/polyamine transporter II family protein.
Os08g0206400|mRNA|AK069377|CDS+3'UTR	2.53439	up	142.849	43.9934		1.37899	up	140.823	106.624	Potassium transporter 11 (AtPOT11).
Os10g0569100|mRNA|AK059371|CDS+3'UTR	2.53358	up	226.484	71.2342		1.33207	up	153.55	119.979	Conserved hypothetical protein.
Os03g0673400|COMBINER|CI552706|x	2.53337	up	944.164	284.76		1.09806	down	89.9551	102.545	(No Hit)
Os01g0102300|mRNA|AK067320|CDS+3'UTR	2.53174	up	2533.36	800.801		1.23325	up	2173.2	1829.16	Conserved hypothetical protein.
Os01g0950300|mRNA|AK107822|CDS+3'UTR	2.53053	up	2233.19	705.582		1.80481	up	2072.54	1193.52	Glutathione S-transferase GST 29 (EC 2.5.1.18).
Os12g0555000|mRNA|AK061606|CDS+3'UTR	2.52999	up	19.6239	6.27453		1.34016	up	7.11538	5.41246	Bet v I allergen family protein.
Os11g0160400|mRNA|AK109030|CDS+3'UTR	2.52922	up	59.1327	16.6479		2.02316	up	10.9202	5.63669	Hypothetical protein.
Os02g0156700|mRNA|AK073014|CDS+3'UTR	2.52867	up	29.8472	10.1198		1.66649	down	26.2441	46.1361	Conserved hypothetical protein.
Os07g0503300|mRNA|AK106005|CDS+3'UTR	2.52747	up	2515.27	794.879		1.01317	down	767.039	799.72	UDP-glucuronosyl/UDP-glucosyltransferase family protein.
Os01g0810600|COMBINER_EST|Os01g0810600|8	2.52054	up	16.0669	5.07147		1.06812	down	4.65353	5.16628	Protein kinase domain containing protein.
Os09g0286600|mRNA|AK060090|CDS+3'UTR	2.51973	up	88.2886	28.0319		1.36959	down	143.358	202.757	Pathogenesis-related transcriptional factor and ERF domain containing protein.
Os03g0223100|mRNA|AK105985|CDS+3'UTR	2.51946	up	1271.53	411.448		1.77181	up	1216.87	709.528	Cytochrome P450 family protein.
Os03g0411800|mRNA|AK121551|CDS+3'UTR	2.51938	up	235.092	66.3804		1.03075	up	203.228	205.725	Zinc transporter 11 precursor (ZRT/IRT-like protein 11).
Os01g0840200|mRNA|AK103961|CDS+3'UTR	2.51932	up	21567	6998.77		1.10751	down	3810.99	4369.22	HSP20-like chaperone domain containing protein.
Os08g0176900|mRNA|AK109294|5'UTR+CDS	2.51899	up	1095.84	344.248		1.35773	up	520.878	397.858	Transcription factor TGA4 (Ocs-element binding factor 4) (OBF4) (AtbZIP57).
Os08g0476700|COMBINER|CI172808|6	2.5168	up	260.77	83.7053		1.03052	down	459.071	490.334	(No Hit)
Os08g0120600|mRNA|AK104952|CDS+3'UTR	2.51679	up	883.81	282.92		1.32988	down	217.737	302.193	Aldolase C-1.
Os04g0600300|mRNA|AB004865|CDS+3'UTR	2.51527	up	133.474	43.5112		6.34478	up	77.8584	12.5242	Alternative oxidase (OSJNBa0083N12.12 protein).
Os03g0136700|mRNA|AK059547|CDS+3'UTR	2.51404	up	121.919	40.281		1.0759	down	2432.03	2706.84	DYW10 protein (Fragment).
Os06g0216300|mRNA|AJ557138|CDS+3'UTR	2.51385	up	845.424	264.368		1.14272	down	77.8838	92.3984	Oxo-phytodienoic acid reductase (12-oxophytodienoic acid reductase).
Os06g0162100|COMBINER_EST|Os06g0162100|8	2.51287	up	29.4403	4.31733		1.47915	down	3.65934	5.67321	Protein of unknown function DUF569 family protein.
Os03g0616400|mRNA|AK071938|CDS+3'UTR	2.51277	up	44.2844	14.8572		1.09549	up	2014.52	1908.07	Plasma membrane Ca2+-ATPase.
Os06g0255100|mRNA|AK069993|CDS+3'UTR	2.51148	up	156.848	50.3526		1.02247	down	477.847	508.948	2OG-Fe(II) oxygenase domain containing protein.
Os01g0840800|COMBINER_EST|C99566|7	2.51118	up	220.413	69.2621		1.41114	up	229.747	168.745	Hypothetical protein.
Os03g0178300|mRNA|AK121217|CDS+3'UTR	2.51039	up	58.7109	10.3793		1.68773	up	24.8501	10.6224	Alpha/beta hydrolase family protein.
Os03g0760500|mRNA|AK100633|CDS+3'UTR	2.51001	up	95.6051	30.0134		1.00755	up	3.94376	4.10163	Cytochrome P450 family protein.
Os02g0153900|mRNA|AK111546|CDS+3'UTR	2.50948	up	563.752	179.093		1.20922	up	513.028	440.067	Protein kinase domain containing protein.
Os04g0475600|mRNA|AK121520|CDS+3'UTR	2.50841	up	2643.21	836.93		1.03626	up	342.541	342.63	2OG-Fe(II) oxygenase domain containing protein.
Os04g0492500|mRNA|AK067292|5'UTR+CDS	2.50765	up	14.6257	4.65795		1.16261	up	139.981	123.751	RWD domain containing protein.
Os07g0513200|mRNA|AK106227|5'UTR+CDS	2.5062	up	29.9695	9.50079		1.13865	up	68.7511	62.2858	TPR-like domain containing protein.
Os03g0748300|mRNA|AK068519|CDS+3'UTR	2.50521	up	143.278	45.7963		1.1694	up	2867.63	2544.52	Galactose mutarotase-like domain containing protein.
Os04g0475600|mRNA|AK105400|CDS+3'UTR	2.50512	up	1797.23	570.908		1.10388	up	228.5	213.682	2OG-Fe(II) oxygenase domain containing protein.
Os02g0318200|COMBINER|CI258889|6	2.50476	up	50.9326	17.3103		1.06032	up	45.5633	43.6584	(No Hit)
Os02g0741800|mRNA|AK073562|CDS+3'UTR	2.50452	up	87.6321	27.8591		1.01308	down	15.9814	14.7942	Permease 1.
Os03g0734100|mRNA|AK064199|CDS+3'UTR	2.50041	up	95.6314	29.1459		1.39211	down	14.771	25.1179	Conserved hypothetical protein.
Os07g0129700|mRNA|AB007623|CDS+3'UTR	2.49923	up	22.6858	4.24199		4.86852	down	3.76482	36.6473	OSH15 protein (Homeobox gene).
Os09g0559200|mRNA|AK109603|CDS+3'UTR	2.4991	up	24.0432	4.51662		1.04533	down	4.0868	4.50853	Hypothetical protein.
Os02g0709400|mRNA|AK121261|5'UTR+CDS	2.49825	up	60.712	15.0182		1.72803	up	72.3438	31.569	Dek1-calpain-like protein.
Os01g0616600|mRNA|AK101490|CDS+3'UTR	2.49686	up	118.22	37.7833		1.34112	down	456.855	636.324	Protein prenyltransferase domain containing protein.
Os06g0215000|mRNA|AK070686|CDS+3'UTR	2.49464	up	22.9889	4.44045		1.03644	down	4.13138	4.50533	Conserved hypothetical protein.
Os05g0542500|mRNA|AK063984|CDS+3'UTR	2.49404	up	28.4765	4.34533		1.02974	down	3.83288	4.15588	Group 3 LEA (Type I) protein.
Os07g0503300|mRNA|AK105785|CDS+3'UTR	2.48762	up	2572.45	826.409		1.00961	down	788.639	819.365	UDP-glucuronosyl/UDP-glucosyltransferase family protein.
Os09g0267800|COMBINER|CI396656|x	2.48678	up	55.3971	16.9357		1.06629	up	52.9462	51.833	(No Hit)
Os03g0734100|mRNA|AK119903|CDS+3'UTR	2.48653	up	245.778	81.8978		1.37952	up	45.6452	36.7711	Conserved hypothetical protein.
Os03g0583900|mRNA|AK066278|5'UTR+CDS	2.48481	up	17.0015	5.37757		1.5201	up	9.22828	6.31403	Type III restriction enzyme, res subunit family protein.
Os06g0621800|mRNA|AK100375|5'UTR+CDS	2.48402	up	92.0475	29.2352		1.3093	up	100.323	79.5331	Disease resistance protein family protein.
Os12g0506500|mRNA|AK119779|CDS+3'UTR	2.47893	up	104.296	34.3802		1.3402	up	253.853	195.328	Galactokinase/homoserine kinase family protein.
Os09g0305300|mRNA|AK101001|CDS+3'UTR	2.47763	up	104.932	34.389		1.19306	up	624.395	540.27	Plant protein of unknown function family protein.
Os01g0885500|mRNA|AK106609|CDS+3'UTR	2.47732	up	19.5879	6.30477		1.13917	up	21.3124	19.0189	Conserved hypothetical protein.
Os06g0213900|mRNA|AK106922|CDS+3'UTR	2.47666	up	156.884	49.6382		1.02775	down	243.875	260.215	Conserved hypothetical protein.
Os12g0197200|mRNA|AK063668|CDS+3'UTR	2.4762	up	39.5566	12.7558		1.2458	up	105.737	87.752	Hypothetical protein.
Os05g0206600|COMBINER_EST|AU076292|7	2.47612	up	1629.58	592.626		1.62426	up	3919.26	2716.95	Plant protein of unknown function DUF641 domain containing protein.
Os10g0529700|mRNA|AF402795|CDS+3'UTR	2.47583	up	48.4003	15.7845		1.06965	down	4.19268	4.7539	Glutathione-S-transferase 2.
Os06g0216300|mRNA|AB040743|CDS+3'UTR	2.47067	up	820.842	261.233		1.19948	down	73.7543	92.0074	Oxo-phytodienoic acid reductase (12-oxophytodienoic acid reductase).
Os12g0235200|mRNA|AK111288|CDS+3'UTR	2.47012	up	123.91	40.6296		1.09072	up	323.691	308.196	Conserved hypothetical protein.
Os07g0539100|mRNA|AK067173|CDS+3'UTR	2.46497	up	14.3517	4.37978		2.80638	up	18.4829	7.0354	Glycoside hydrolase, family 17 protein.
Os04g0664400|mRNA|AB071292|CDS	2.46422	up	17.9718	5.55856		1.00628	down	4.74073	4.98441	Auxin response factor 1.
Os01g0128200|mRNA|AK120005|CDS+3'UTR	2.46149	up	48.6359	6.1617		1.49349	down	12.3247	18.2108	Bifunctional nuclease.
Os04g0364300|COMBINER|CI127674|6	2.46047	up	22.1375	7.60704		1.38195	down	12.5297	18.3196	(No Hit)
Os01g0332200|COMBINER|CI464704|6	2.46004	up	291.02	105.49		1.19963	down	2362.88	2941.14	(No Hit)
Os07g0683200|mRNA|AK068606|CDS+3'UTR	2.45947	up	105.683	37.2897		1.84459	down	63.8365	159.089	NAC-domain containing protein 19 (ANAC019) (ANAC) (Abscicic-acid- responsive NAC).
Os12g0422700|COMBINER_EST|Os12g0422700|8	2.45867	up	24.5657	8.11593		1.80198	down	6.67581	14.0387	En/Spm-like transposon proteins family protein.
Os04g0269600|mRNA|AK062589|CDS+3'UTR	2.45847	up	839.833	275.453		1.19778	down	389.438	511.229	Copper amine oxidase family protein.
Os09g0332700|mRNA|AK060237|CDS+3'UTR	2.45796	up	1834.04	580.689		1.44467	up	3507.15	2516.29	PDR-type ABC transporter 2 (Fragment).
Os02g0230300|mRNA|AK058752|CDS+3'UTR	2.45685	up	38.1422	5.88961		1.0762	down	5.1894	5.92742	En/Spm-like transposon protein (Protodermal factor 1).
Os01g0296000|mRNA|AK102480|CDS+3'UTR	2.45581	up	17.2617	5.89445		1.15662	down	138.29	166.606	Protein kinase domain containing protein.
Os02g0734800|mRNA|AK109142|CDS+3'UTR	2.45558	up	125.479	37.8205		2.60195	up	39.0173	16.7532	Protein of unknown function DUF26 domain containing protein.
Os02g0214900|mRNA|AF513384|CDS+3'UTR	2.45525	up	40.5161	13.038		1.11064	up	5.39032	5.10239	Histone deacetylase clr6 (Cryptic loci regulator 6).
Os04g0628200|mRNA|AK068148|CDS+3'UTR	2.45482	up	54.3125	17.5637		1.18058	up	138.931	123.954	TPR-like domain containing protein.
Os08g0233500|COMBINER_EST|CB684271|7	2.45433	up	16.7292	5.45123		1.19903	down	8.64974	9.8746	Hypothetical protein.
Os08g0424600|mRNA|AK100251|UTR	2.45417	up	106.655	35.1387		1.11558	up	66.8777	62.6393	Non-protein coding transcript, uncharacterized transcript.
Os10g0184200|COMBINER_EST|Os10g0184200|8	2.45414	up	131.921	42.9823		1.3121	up	189.638	150.007	Protein of unknown function DUF594 family protein.
Os08g0372100|COMBINER|CI121911|6	2.45204	up	29.0965	4.8423		1.00505	up	4.54436	4.72742	(No Hit)
Os11g0552000|COMBINER_EST|CI226420|6	2.44937	up	2209.76	720.612		1.06488	down	570.118	631.397	Tyrosine aminotransferase.
Os11g0525900|COMBINER_EST|Os11g0525900|8	2.44792	up	40.5647	12.3582		2.00663	up	99.1515	48.9736	Exonuclease domain containing protein.
Os03g0618300|mRNA|AK073307|CDS+3'UTR	2.44639	up	19591.6	6363.43		1.16526	down	2836.94	3436.66	Isopenicillin N synthase family protein.
Os11g0149200|COMBINER_EST|CI469004|0	2.44619	up	20.9052	4.9772		2.50254	up	13.0548	5.85771	Conserved hypothetical protein.
Os01g0169400|mRNA|AK105527|CDS+3'UTR	2.44556	up	23.7361	4.57607		2.21477	down	4.05172	10.8328	LOB domain protein 25.
Os05g0122700|COMBINER_EST|CI441278|0	2.44547	up	39.7746	13.3181		1.2412	down	32.8893	42.6339	Small hydrophobic protein 2.
Os10g0210500|mRNA|AK062163|CDS+3'UTR	2.44543	up	5797.61	1935.91		1.9259	up	2123.76	1119.87	Protein of unknown function DUF6 domain containing protein.
Os07g0130500|mRNA|AK068045|CDS+3'UTR	2.44501	up	27.1431	10.9808		1.11905	up	23.8114	22.3395	Hypothetical protein.
Os05g0521300|mRNA|AK065361|CDS+3'UTR	2.44462	up	2190.76	704.463		2.30965	up	3037.53	1371.77	Kinesin 4 (Kinesin-like protein D).
Os10g0564500|mRNA|D88399|CDS+3'UTR	2.44398	up	2903.01	947.048		1.29048	up	1849.35	1474.74	Protein kinase domain containing protein.
Os09g0375700|mRNA|AK068295|CDS+3'UTR	2.44353	up	58.119	19.2488		1.28605	up	14.9866	12.621	Hypothetical protein.
Os09g0532900|mRNA|AK106873|UTR	2.44349	up	17.3456	5.08581		1.12735	down	20.9246	25.3781	Myb, DNA-binding domain containing protein.
Os08g0153900|COMBINER_EST|CI443875|0	2.44333	up	12.4583	4.07814		1.00518	up	3.7587	3.91546	Protein of unknown function DUF599 family protein.
Os08g0562600|mRNA|AK064971|CDS+3'UTR	2.44291	up	2452.45	802.846		1.03045	up	4264.28	4314.38	C2 domain containing protein.
Os04g0446100|COMBINER_EST|Os04g0446100|8	2.4427	up	71.0801	22.8825		1.10838	down	43.9699	50.3869	TPR-like domain containing protein.
Os04g0513700|COMBINER_EST|AU077425|6	2.44175	up	17.6668	5.62352		2.97066	down	4.9297	23.6822	Beta-glucosidase.
Os12g0516000|COMBINER_EST|Os12g0516000|8	2.44152	up	15956.3	5258.74		1.06281	up	8255.81	7673.14	Hypothetical protein.
Os05g0494200|mRNA|J05595|CDS+3'UTR	2.44089	up	26920.2	8560.24		1.43636	up	18466.8	13314.1	Cysteine proteinase inhibitor-II (Oryzacystatin-II).
Os04g0111900|mRNA|AK102078|CDS+3'UTR	2.44037	up	194.59	56.5219		1.21146	up	111.362	96.4864	Vrga1.
Os08g0521000|mRNA|AK108985|CDS+3'UTR	2.43986	up	241.029	80.4694		1.1537	down	18.5015	25.1586	Protein of unknown function DUF599 family protein.
Os05g0494200|mRNA|AK059563|CDS+3'UTR	2.43967	up	36877.2	11861.7		1.48063	up	25304.2	17766.6	Cysteine proteinase inhibitor-II (Oryzacystatin-II).
Os07g0690500|mRNA|AK108634|CDS+3'UTR	2.43907	up	30.3771	9.95807		1.1628	up	23.7162	20.7606	Hypothetical protein.
Os10g0415300|mRNA|AK108799|CDS+3'UTR	2.43674	up	192.23	60.5429		1.15548	down	49.852	60.3389	Glutathione reductase (EC 1.6.4.2) (Fragment).
Os05g0333000|mRNA|AK108155|CDS+3'UTR	2.43639	up	106.014	34.4853		1.39575	up	38.1073	28.5248	Hypothetical protein.
Os07g0413300|mRNA|AK112113|CDS+3'UTR	2.43604	up	256.993	83.8263		1.1159	up	152.172	140.658	Conserved hypothetical protein.
Os08g0278900|mRNA|AK100085|CDS+3'UTR	2.43445	up	2964.27	929.026		1.5925	up	2851.04	1857.81	MIR domain containing protein.
Os07g0674300|mRNA|AK110511|CDS+3'UTR	2.43379	up	19.4532	5.62286		3.45916	up	72.62	31.7072	TPR-like domain containing protein.
osa-miR399d|Os06|Mature	2.43342	up	17.703	5.79902		1.16622	down	4.96733	6.15583	miRNA
Os02g0694100|COMBINER_EST|CI279422|6	2.43266	up	30.5042	8.56183		1.44032	down	9.24176	14.2811	Cyclin-like F-box domain containing protein.
Os01g0840200|mRNA|AK069954|CDS+3'UTR	2.43254	up	22487.2	7523.02		1.10917	down	4012.04	4609.9	HSP20-like chaperone domain containing protein.
Os11g0625900|mRNA|AK065195|CDS+3'UTR	2.43061	up	42.2924	14.1583		3.22487	up	18.9522	6.49413	Protein kinase domain containing protein.
Os10g0378600|COMBINER_EST|Os10g0378600|8	2.42948	up	194.712	60.9499		1.46889	up	403.966	296.439	Hypothetical protein.
Os06g0679500|mRNA|AK108015|CDS+3'UTR	2.42884	up	19.0578	5.51926		1.42881	up	6.57024	5.06537	Avr9 elicitor response-like protein.
Os05g0494200|mRNA|AK061025|CDS+3'UTR	2.42827	up	27106.5	8671.99		1.44556	up	19045.6	13667.3	Cysteine proteinase inhibitor-II (Oryzacystatin-II).
Os03g0300600|mRNA|AK104186|CDS+3'UTR	2.42742	up	821.708	274.736		1.01647	down	30172.4	31798.8	Molecular chaperone.
Os10g0578600|mRNA|AK107128|CDS+3'UTR	2.42642	up	741.769	261.062		1.48699	down	80.2315	123.02	Conserved hypothetical protein.
Os03g0140900|COMBINER_EST|Os03g0140900|8	2.42401	up	23.1533	8.27196		1.8745	up	17.5666	10.6955	Hypothetical protein.
Os01g0933200|COMBINER_EST|CI421238|0	2.42371	up	6959.94	2348.9		1.31015	up	2039.05	1611.17	Heavy metal transport/detoxification protein domain containing protein.
Os03g0690500|COMBINER_EST|CI099347|6	2.42086	up	141.04	42.7075		1.14989	up	44.6357	38.081	2OG-Fe(II) oxygenase domain containing protein.
Os01g0744200|mRNA|AK059241|CDS+3'UTR	2.41894	up	14.1572	4.61464		2.6213	up	38.8388	15.0465	Conserved hypothetical protein.
Os11g0486000|mRNA|AK106715|CDS+3'UTR	2.41876	up	46.9552	15.4534		1.34033	up	77.1957	59.5717	Conserved hypothetical protein.
Os07g0157900|mRNA|AK067778|CDS+3'UTR	2.41759	up	20.4594	6.869		1.08763	down	66.6346	75.3239	Conserved hypothetical protein.
Os06g0548500|mRNA|AK107690|CDS+3'UTR	2.41539	up	21.6893	7.63759		1.21592	down	172.04	217.152	Hypothetical protein.
Os11g0136300|COMBINER_EST|CI352345|6	2.41538	up	182.402	60.55		2.67869	up	43.0469	16.6706	Protein of unknown function DUF6 domain containing protein.
Os07g0184900|mRNA|AK064466|UTR	2.41488	up	40.5358	12.9491		1.19613	up	82.289	71.2384	ATP-dependent DNA helicase, 70 kDa subunit family protein.
Os01g0122000|mRNA|AK109465|CDS+3'UTR	2.41286	up	1101.17	365.65		1.46681	up	891.197	629.418	TRAF-like domain containing protein.
Os03g0300600|mRNA|AK069897|CDS+3'UTR	2.41274	up	1702.32	583.822		1.0112	down	45966.8	48176.4	Molecular chaperone.
Os09g0332700|mRNA|AK067899|CDS+3'UTR	2.41242	up	1888	607.56		1.44639	up	3668.91	2628.13	PDR-type ABC transporter 2 (Fragment).
Os08g0299400|mRNA|AK064148|CDS+3'UTR	2.41234	up	16.9201	5.68773		1.02262	down	4.13619	4.43355	Monogalactosyldiacylglycerol synthase family protein.
Os04g0450200|mRNA|AK061063|CDS+3'UTR	2.41194	up	159.665	54.7504		1.20548	up	106.265	92.8617	TPR-like domain containing protein.
Os07g0566500|mRNA|AK063406|CDS+3'UTR	2.4115	up	28.9363	10.073		1.29127	up	12.8915	10.1422	No apical meristem (NAM) protein domain containing protein.
Os01g0944700|mRNA|AF443600|CDS+3'UTR	2.41114	up	159.286	59.9159		1.92729	up	807.698	434.069	Glucan endo-1,3-beta-glucosidase GII precursor (EC 3.2.1.39) ((1->3)- beta-glucan endohydrolase GII) ((1->3)-beta-glucanase isoenzyme GII) (Beta-1,3-endoglucanase GII).
Os01g0160800|mRNA|AB051108|CDS+3'UTR	2.41062	up	20.7967	6.72072		1.39214	up	24.3947	19.2146	Protein synthesis inhibitor II (EC 3.2.2.22) (Ribosome-inactivating protein II) (rRNA N-glycosidase).
Os04g0672600|mRNA|AK070283|CDS+3'UTR	2.41042	up	22.7517	7.51634		1.05589	down	70.212	77.2756	Leucine-rich repeat, typical subtype containing protein.
Os06g0633100|mRNA|AK107791|CDS+3'UTR	2.40897	up	256.41	85.1085		1.08294	down	59.9357	65.285	Hypothetical protein.
Os06g0508000|mRNA|AK061326|CDS+3'UTR	2.40681	up	23.8543	4.76533		1.06018	down	4.38558	4.92246	Hypothetical protein.
Os03g0582100|mRNA|AK063357|CDS+3'UTR	2.40535	up	38.291	12.293		1.21888	down	207.226	261.991	TPR-like domain containing protein.
Os01g0382500|mRNA|AK105518|CDS+3'UTR	2.4049	up	23.5555	4.87669		1.57579	up	8.70678	5.57086	Conserved hypothetical protein.
Os01g0842400|mRNA|AK068901|CDS+3'UTR	2.40488	up	25.4285	4.98045		1.10165	down	4.35145	5.0465	Laccase (EC 1.10.3.2).
Os04g0229100|mRNA|AK099270|CDS+3'UTR	2.40261	up	230.597	73.018		8.80168	up	73.4015	9.04227	Cinnamyl-alcohol dehydrogenase CAD1 (Putative alcohol dehydrogenase) (EC 1.1.1.195).
Os02g0756600|mRNA|AK062900|CDS+3'UTR	2.40247	up	13.9219	4.35		1.01971	up	4.01633	4.12535	Phosphate-induced protein 1 conserved region family protein.
Os05g0537100|COMBINER_EST|CI430861|0	2.4009	up	824.594	274.145		3.69145	up	425.967	119.897	WRKY transcription factor 10.
Os01g0856600|mRNA|AK064176|CDS+3'UTR	2.39902	up	85.6499	28.1936		1.00221	down	156.028	162.327	Hypothetical protein.
Os05g0345100|COMBINER_EST|CI442664|4	2.3986	up	126.212	42.3009		1.09333	up	141.757	134.512	Cellular retinaldehyde binding/alpha-tocopherol transport family protein.
Os02g0641300|COMBINER_EST|CI077567|0	2.39741	up	133.827	43.8509		1.16777	up	1620.9	1434.99	Myb, DNA-binding domain containing protein.
Os02g0749100|mRNA|AK108296|5'UTR+CDS	2.39669	up	56.906	14.7958		1.24279	down	12.971	17.1609	Hypothetical protein.
Os01g0583300|COMBINER|CI527196|x	2.39345	up	45.3787	15.4662		1.32609	down	119.852	164.729	(No Hit)
Os07g0590600|COMBINER_EST|CI319428|6	2.39311	up	36.5607	17.2326		1.26133	down	661.606	864.126	Protein prenyltransferase domain containing protein.
Os11g0206200|mRNA|AK100873|CDS+3'UTR	2.39238	up	336.03	112.156		1.07711	up	510.418	493.053	Mitochodrial transcription termination factor-related family protein.
Os07g0521100|mRNA|AK110812|CDS+3'UTR	2.39219	up	154.347	46.8469		1.12589	up	158.129	145.495	Leucine-rich repeat, typical subtype containing protein.
Os10g0119100|mRNA|AK108086|UTR	2.38904	up	25.6838	8.75102		1.68017	up	111.157	68.7808	Non-protein coding transcript, unclassifiable transcript.
Os06g0158300|mRNA|AK073612|CDS+3'UTR	2.38709	up	398.801	132.97		1.12707	up	414.076	380.557	Disease resistance protein family protein.
Os06g0341300|mRNA|AK107654|CDS+3'UTR	2.38481	up	20.9386	4.75088		1.90604	up	8.50309	4.68286	Seed maturation protein domain containing protein.
Os03g0197200|mRNA|AK073216|CDS+3'UTR	2.38425	up	28.0053	10.6661		1.5158	down	4.46313	7.19741	Sorbitol transporter.
Os01g0737500|mRNA|AK105965|CDS+3'UTR	2.38198	up	47.2925	15.9454		1.11833	down	5.59936	6.29605	Protein of unknown function UPF0005 family protein.
Os02g0211000|COMBINER_EST|Os02g0211000|8	2.38153	up	123.625	41.3236		3.06587	up	34.3517	12.0985	Viral coat and capsid protein family protein.
Os03g0296500|COMBINER_EST|CI145066|6	2.38133	up	25.8303	9.95093		1.52095	down	27.0751	46.978	Glycoside hydrolase, family 17 protein.
Os08g0356700|mRNA|AK066547|CDS+3'UTR	2.37982	up	252.762	86.8181		2.02871	up	55.7538	29.203	Plant protein of unknown function family protein.
Os12g0636700|COMBINER|CI209626|6	2.37961	up	51.5291	17.8732		1.33218	down	33.5101	46.3756	(No Hit)
Os11g0130400|COMBINER_EST|CI558704|0	2.37943	up	89.8519	29.198		1.21917	up	56.0144	48.0325	Harpin-induced 1 domain containing protein.
Os10g0463800|mRNA|AK102352|CDS+3'UTR	2.37718	up	6319.71	2160.05		1.02473	down	1185.75	1264.39	Conserved hypothetical protein.
Os01g0739700|mRNA|AK063960|CDS+3'UTR	2.37717	up	75.2096	25.5584		1.12202	up	74.327	68.18	Glycoside hydrolase, family 17 protein.
Os01g0708700|mRNA|AK103875|CDS+3'UTR	2.37651	up	12.5092	4.19656		2.20939	down	3.81609	10.2802	IQ calmodulin-binding region domain containing protein.
Os03g0269500|COMBINER|CI093598|6	2.37575	up	50.1474	16.0311		1.03896	down	20.7333	22.2523	(No Hit)
Os10g0520100|COMBINER_EST|CI423152|6	2.37246	up	16.3307	4.99044		4.28328	up	21.8332	5.16258	Cyclin-like F-box domain containing protein.
Os03g0679700|mRNA|AK064949|CDS+3'UTR	2.37127	up	1230.93	411.634		1.05106	down	66065	71991.3	Thiamine biosynthesis protein thiC.
Os02g0560200|COMBINER|CI262881|6	2.3711	up	48.894	16.4553		1.41795	up	67.4205	49.0669	(No Hit)
Os01g0219000|COMBINER_EST|Os01g0219000|8	2.36986	up	100.535	33.6986		1.118	up	139.802	130.556	Conserved hypothetical protein.
Os12g0266000|mRNA|AK058357|UTR	2.36919	up	29.3467	10.1698		1.03254	up	286.037	285.613	Non-protein coding transcript, unclassifiable transcript.
Os02g0768300|mRNA|AK073339|CDS+3'UTR	2.36659	up	31.9846	13.5899		2.02392	down	7.44751	15.6883	Protein of unknown function DUF6 domain containing protein.
Os09g0473600|COMBINER_EST|CB678410|7	2.36591	up	22.7754	4.02497		2.79616	down	3.69582	15.2672	Conserved hypothetical protein.
Os02g0206100|mRNA|AK066593|CDS+3'UTR	2.36557	up	2164.52	745.839		1.00187	up	2816.04	2941.15	UDP-glucuronosyl/UDP-glucosyltransferase family protein.
Os07g0154800|mRNA|AK111389|CDS+3'UTR	2.36554	up	139.69	47.6861		1.14134	up	154.366	140.204	Conserved hypothetical protein.
Os02g0824500|mRNA|AK111296|CDS+3'UTR	2.36489	up	84.6534	27.9063		1.77674	up	20.1247	11.7603	Remorin.
Os12g0628200|mRNA|AK102484|CDS+3'UTR	2.36376	up	14.7803	5.04471		1.29936	up	11.6445	8.26548	Hypothetical protein.
Os11g0199200|mRNA|AK059538|CDS+3'UTR	2.36346	up	5041.88	1646.77		1.16893	up	33661.3	29844.1	Protein disulfide-isomerase precursor (EC 5.3.4.1) (PDI).
Os08g0126500|mRNA|AK110941|CDS+3'UTR	2.36301	up	16.8281	5.69673		1.47376	up	10.5489	7.05085	Cyclin-like F-box domain containing protein.
Os12g0153200|mRNA|AK108198|CDS+3'UTR	2.36262	up	174.76	57.4165		2.02408	up	29.5255	16.3202	Hypothetical protein.
Os03g0680400|COMBINER_EST|Os03g0680400|8	2.3617	up	79.6256	10.0773		1.12004	up	9.05692	8.17609	TPR-like domain containing protein.
Os02g0755900|mRNA|AK073587|CDS+3'UTR	2.35702	up	58.7403	20.6068		1.1036	down	101.118	117.696	UDP-glucuronosyl/UDP-glucosyltransferase family protein.
Os11g0206200|mRNA|AK069688|CDS+3'UTR	2.35626	up	950.486	324.112		1.04434	up	1291.83	1286.8	Mitochodrial transcription termination factor-related family protein.
Os01g0283000|mRNA|AK073165|CDS+3'UTR	2.35497	up	26.3902	9.05526		1.16051	up	31.6046	25.735	Conserved hypothetical protein.
Os09g0342000|mRNA|AK111440|CDS+3'UTR	2.35439	up	169.142	60.5136		1.38228	up	30.511	23.8338	Cyclin-like F-box domain containing protein.
Os12g0557800|mRNA|AK121691|CDS+3'UTR	2.3538	up	108.253	37.0928		1.04104	up	334.316	332.689	Protein prenyltransferase domain containing protein.
Os07g0440400|COMBINER_EST|Os07g0440400|8	2.35325	up	22.2735	4.5983		1.00114	up	4.3514	4.61737	Integrase, catalytic region domain containing protein.
Os03g0360200|mRNA|AK110606|CDS+3'UTR	2.35145	up	61.5211	21.1809		1.29815	up	32.2775	24.5938	Hypothetical protein.
Os02g0206100|mRNA|AK066469|CDS+3'UTR	2.35119	up	2293.02	780.067		1.02726	down	5335.22	5679.74	UDP-glucuronosyl/UDP-glucosyltransferase family protein.
Os09g0366500|mRNA|AK101278|CDS+3'UTR	2.35036	up	26.0093	4.44873		2.40537	down	3.97589	10.3778	Conserved hypothetical protein.
Os11g0200600|COMBINER_EST|Os11g0200600|8	2.35017	up	118.246	32.6088		1.03657	up	70.6222	70.7855	Cyclin-like F-box domain containing protein.
Os03g0126800|COMBINER_EST|CI531522|6	2.34992	up	2227.88	759.708		1.13052	down	99.5727	119.326	CBL-interacting protein kinase 9.
Os01g0692100|COMBINER_EST|CI190435|6	2.3498	up	117.181	39.6938		1.27411	up	126.065	102.322	Glutathione S-transferase GST 37 (EC 2.5.1.18).
Os07g0635300|COMBINER_EST|CI434094|1	2.3486	up	150.299	51.6544		1.58462	up	56.4858	37.2269	E-class P450, group I family protein.
Os08g0552600|COMBINER_EST|Os08g0552600|8	2.34775	up	26.4202	4.48504		2.32906	down	3.94266	10.4284	Arabidopsis conserved protein family protein.
Os01g0332200|COMBINER|CI464704|x	2.34764	up	331.681	122.878		1.18724	down	2682.94	3308.64	(No Hit)
Os10g0476300|mRNA|AK070314|CDS+3'UTR	2.34727	up	36.3538	6.13918		39.4429	down	5.38945	5104.36	Casein kinase I, delta isoform (EC 2.7.1.-) (CKI-delta) (CKId) (Fragment).
Os12g0564800|mRNA|AK103886|CDS+3'UTR	2.34677	up	16.4984	5.10209		1.02396	down	16.0704	16.9446	Disease resistance protein family protein.
Os06g0272800|COMBINER_EST|CI139544|6	2.3467	up	24.5618	4.39691		1.00037	up	4.11409	4.31537	Protein of unknown function DUF231 domain containing protein.
Os10g0517500|mRNA|AB040741|CDS+3'UTR	2.34479	up	175.044	60.5113		1.75117	up	31.5193	18.5525	Cys/Met metabolism pyridoxal-phosphate-dependent enzymes family protein.
Os10g0444700|mRNA|AK101170|CDS+3'UTR	2.34363	up	932.779	304.64		1.66393	up	868.831	556.195	Phosphate transporter 6.
Os02g0485100|COMBINER|CI260116|6	2.34304	up	138.965	46.982		1.32433	up	58.8196	45.2942	(No Hit)
Os06g0627500|mRNA|AK101725|CDS+3'UTR	2.343	up	34.0156	15.6259		1.22948	up	17.7938	15.1666	Leucine-rich repeat, plant specific containing protein.
Os06g0144900|mRNA|AK070509|CDS+3'UTR	2.34223	up	20.251	7.11218		1.34318	down	13.6379	18.9747	Pectate lyase precursor (EC 4.2.2.2) (ZePel).
Os05g0271900|mRNA|AK102630|CDS+3'UTR	2.34143	up	31.0807	10.5194		1.07568	up	120.49	115.527	Protein prenyltransferase domain containing protein.
Os01g0285200|COMBINER|CI465300|x	2.34082	up	23.3343	4.21677		1.00167	up	3.88512	4.0562	(No Hit)
Os10g0425900|mRNA|AK107342|CDS+3'UTR	2.33991	up	14.0071	4.79346		1.32884	up	9.95775	8.04853	BTB/POZ domain containing protein.
Os12g0128800|mRNA|AK103721|CDS+3'UTR	2.33967	up	15.8808	5.43803		1.48275	up	11.5641	9.90137	Arabinoxylan arabinofuranohydrolase isoenzyme AXAH-I.
Os01g0174700|mRNA|AK101660|CDS+3'UTR	2.33898	up	17.0135	6.14959		1.28193	down	3.96785	5.23178	Protein kinase (Fragment).
Os05g0485500|mRNA|AK062452|CDS+3'UTR	2.33874	up	485.694	166.703		1.0334	down	1242.09	1331.22	Hypothetical protein.
Os11g0625700|mRNA|AK063012|CDS+3'UTR	2.33855	up	15.1386	4.54029		1.11072	up	4.69524	4.35072	Hypothetical protein.
Os06g0291800|COMBINER|CI554327|x	2.33787	up	64.0362	20.7917		1.59738	up	103.824	67.4607	(No Hit)
Os06g0191500|mRNA|AK111112|CDS+3'UTR	2.33773	up	13.175	4.41589		4.05718	up	16.7697	4.3533	Protein kinase domain containing protein.
Os04g0518000|mRNA|AK101926|CDS+3'UTR	2.33727	up	899.268	307.17		1.09025	up	925.758	881.698	Adenosine kinase (Fragment).
Os10g0527900|mRNA|AK110508|CDS+3'UTR	2.3371	up	13.5903	4.65164		1.00545	up	4.33473	4.52686	Leucine-rich repeat, typical subtype containing protein.
Os11g0540600|mRNA|AK065177|CDS+3'UTR	2.3362	up	1279.91	448.827		1.0139	down	1762.84	1855.44	Plant protein of unknown function family protein.
Os11g0533000|COMBINER_EST|CI274956|6	2.33599	up	179.428	61.1058		1.06168	up	296.966	289.62	Hypothetical protein.
Os10g0497300|mRNA|AK107042|CDS+3'UTR	2.33474	up	115.618	40.2496		1.02001	down	93.6223	99.0109	Conserved hypothetical protein.
Os05g0521300|mRNA|AK120693|CDS+3'UTR	2.33243	up	4196.24	1491.55		1.6702	up	5439.49	3380.67	Kinesin 4 (Kinesin-like protein D).
Os02g0834300|mRNA|AK119712|CDS+3'UTR	2.33178	up	253.338	87.0487		1.0941	up	127.466	120.632	Allergen V5/Tpx-1 related family protein.
Os08g0299900|COMBINER_EST|Os08g0299900|8	2.33165	up	43.9896	14.5335		1.17804	up	220.728	194.788	Cyclin-like F-box domain containing protein.
Os03g0122300|mRNA|AK104414|CDS+3'UTR	2.32892	up	208.116	77.2609		2.0689	up	104.915	52.7533	Flavanone 3-hydroxylase-like protein.
Os10g0504200|mRNA|AK111107|CDS+3'UTR	2.3288	up	103.191	35.4421		1.39901	up	122.297	90.4872	Cytochrome b561 family protein.
Os11g0111200|mRNA|AK109277|CDS+3'UTR	2.32871	up	23.3206	7.53804		1.41012	up	14.9348	11.2574	Hypothetical protein.
Os09g0489500|mRNA|AK100210|CDS+3'UTR	2.3274	up	17.6442	6.11726		1.38305	down	21.8544	25.8237	Ocs-element binding factor 3.2.
Os10g0141900|mRNA|AK106467|CDS+3'UTR	2.32706	up	101.585	35.5506		1.25234	down	136.882	177.269	Queuine/other tRNA-ribosyltransferase family protein.
Os12g0194900|mRNA|AK069508|CDS+3'UTR	2.32666	up	6638.59	2302.66		1.0674	up	2628.23	2550.47	Amino acid carrier (Fragment).
Os11g0109500|mRNA|AK064326|CDS+3'UTR	2.32526	up	20.8571	7.09442		1.3725	up	75.4023	56.8112	Staphylococcus nuclease (SNase-like) domain containing protein.
Os11g0199200|mRNA|AB039278|CDS+3'UTR	2.32476	up	4940.11	1644.02		1.26217	up	37179	30431.5	Protein disulfide-isomerase precursor (EC 5.3.4.1) (PDI).
Os01g0279400|mRNA|AF543418|CDS+3'UTR	2.32464	up	5544.01	1900.25		1.05175	down	23258.1	25408.1	Major facilitator superfamily antiporter.
Os03g0820400|mRNA|AY305864|CDS+3'UTR	2.32389	up	193.387	67.2457		3.28763	up	77.6041	25.379	ZPT2-13.
Os04g0587400|mRNA|AK071680|CDS+3'UTR	2.3236	up	143.525	49.0953		1.80545	up	396.036	226.763	Protein of unknown function DUF250 domain containing protein.
Os03g0735200|mRNA|AK063345|CDS+3'UTR	2.32335	up	55.9523	18.8458		1.18098	down	81.8969	100.974	Protein prenyltransferase domain containing protein.
Os06g0146800|mRNA|AK121050|CDS+3'UTR	2.32328	up	719.555	246.744		1.2944	up	6.25378	4.72225	Conserved hypothetical protein.
Os09g0466300|mRNA|AK102696|CDS+3'UTR	2.32324	up	20.1417	4.41888		1.03407	down	4.11188	4.47089	GRAM domain containing protein.
Os08g0162200|mRNA|AK106876|CDS+3'UTR	2.32203	up	21.7787	7.79084		1.04643	down	30.6806	34.5158	TPR-like domain containing protein.
Os07g0677200|mRNA|AK122028|CDS+3'UTR	2.32103	up	271.517	93.1199		1.5326	up	88.2672	60.255	Peroxidase.
Os07g0677200|mRNA|AK073202|CDS+3'UTR	2.31934	up	262.914	90.7275		1.61872	up	79.1336	50.6458	Peroxidase.
Os01g0892300|COMBINER_EST|CI442929|3	2.31827	up	25.1707	7.18333		1.79858	up	12.2231	7.40278	Leucine-rich repeat, plant specific containing protein.
Os10g0203600|mRNA|AK064659|CDS+3'UTR	2.31692	up	60.6024	20.4099		1.33326	down	162.044	234.719	DNA-binding SAP domain containing protein.
Os08g0384500|mRNA|AK100858|CDS+3'UTR	2.31654	up	59.3655	20.9393		1.15667	up	124.628	111.819	PDR-like ABC transporter (PDR3 ABC transporter).
Os02g0606600|mRNA|AK062478|UTR	2.31647	up	16.2881	5.72288		1.10016	down	7.9731	9.18536	Non-protein coding transcript, uncharacterized transcript.
Os02g0266200|mRNA|AK103371|CDS+3'UTR	2.31588	up	25.2318	8.05737		1.17522	up	38.1475	34.675	TPR-like domain containing protein.
Os08g0387700|mRNA|AK069497|CDS+3'UTR	2.31586	up	30.9039	10.0831		1.34251	down	7.51981	9.37559	Disease resistance protein family protein.
Os03g0221500|mRNA|AK119620|CDS+3'UTR	2.31427	up	109.264	40.4082		1.0482	down	132.881	144.707	Glycoside hydrolase, family 17 protein.
Os07g0169600|mRNA|AK060318|CDS+3'UTR	2.31368	up	174.558	60.1849		1.66583	up	61.326	38.225	2OG-Fe(II) oxygenase domain containing protein.
Os11g0138400|COMBINER_EST|Os11g0138400|8	2.3132	up	24.3038	8.36147		1.41472	down	32.3752	53.8233	Phosphoglycerate/bisphosphoglycerate mutase family protein.
Os10g0515100|mRNA|AK119487|CDS+3'UTR	2.31245	up	28.7394	10.1271		1.14645	down	5.21135	6.17398	Conserved hypothetical protein.
Os12g0595600|COMBINER|CI261464|6	2.3121	up	35.2086	12.4016		1.40837	up	165.15	121.62	(No Hit)
Os03g0359700|mRNA|AK109309|CDS+3'UTR	2.31147	up	62.6912	21.9047		1.1487	up	50.2561	45.2382	Mo25 family protein.
Os12g0218300|mRNA|AK063060|CDS+3'UTR	2.31068	up	248.753	84.8051		2.48154	up	163.371	66.7505	Hypothetical protein.
Os05g0580900|mRNA|AK120030|CDS+3'UTR	2.31035	up	175.786	60.5249		1.17485	up	65.0333	57.4304	Conserved hypothetical protein.
Os11g0686900|COMBINER_EST|Os11g0686900|8	2.3095	up	12.3648	4.06927		5.78201	up	70.5008	3.88472	Disease resistance protein family protein.
Os03g0766600|mRNA|AK121417|CDS+3'UTR	2.30925	up	56.4783	24.9619		1.45584	up	4798.94	3487.28	Hypothetical protein.
Os04g0422300|mRNA|AK107131|CDS+3'UTR	2.30774	up	13.5567	4.63376		1.68284	up	7.82925	4.49982	Protein of unknown function DUF6 domain containing protein.
Os05g0550200|mRNA|AK072364|CDS+3'UTR	2.3077	up	22.7185	6.79829		1.31118	down	5.43982	7.37815	Hypothetical protein.
Os02g0725300|mRNA|AK107881|CDS+3'UTR	2.30664	up	33.005	17.6001		1.23913	up	49.154	41.1326	Conserved hypothetical protein.
Os10g0569600|COMBINER_EST|CI439436|6	2.30561	up	1233.86	434.123		2.05318	up	1554.48	759.189	RIR1b protein precursor.
Os04g0644800|COMBINER_EST|CI386576|2	2.30506	up	752.521	262.735		1.03674	up	2133.36	2135.91	Cl- channel, voltage gated family protein.
Os03g0399600|mRNA|AK068188|CDS+3'UTR	2.30446	up	95.5117	32.4474		1.58774	down	11.5484	19.0764	Conserved hypothetical protein.
Os11g0155000|mRNA|AK064254|CDS+3'UTR	2.30386	up	265.439	91.3507		1.46414	up	178.227	127.125	Pleckstrin-homology-related domain containing protein.
Os11g0199200|mRNA|AK068268|CDS+3'UTR	2.30253	up	5770.12	1934.4		1.21167	up	39428.1	33696.6	Protein disulfide-isomerase precursor (EC 5.3.4.1) (PDI).
Os05g0596600|mRNA|AK107823|5'UTR+CDS	2.30106	up	67.7437	23.7445		1.08809	up	91.803	86.7141	SMC protein, N-terminal domain containing protein.
Os03g0327800|COMBINER_EST|CI362055|0	2.30103	up	151.745	52.474		1.15687	up	41.0854	35.4917	NAC-domain containing protein 29 (ANAC029) (NAC2) (NAC-LIKE, ACTIVATED BY AP3/PI protein) (NAP).
Os06g0103500|mRNA|AK063051|CDS+3'UTR	2.30057	up	25.0883	10.5642		1.26576	up	24.9075	20.3973	Acyl-CoA oxidase (EC 1.3.3.6).
Os09g0417600|mRNA|AY323479|CDS+3'UTR	2.29878	up	26.4317	10.3301		4.18681	up	22.9698	5.38528	DNA-binding WRKY domain containing protein.
Os09g0559900|mRNA|AK111842|CDS+3'UTR	2.29809	up	14.4585	5.02903		8.93574	down	6.92282	132.238	Protein kinase domain containing protein.
Os07g0130700|COMBINER_EST|Os07g0130700|8	2.29776	up	54.1998	20.9163		2.84004	up	30.7337	11.0602	Resistance protein candidate (Fragment).
Os02g0806900|mRNA|AK073935|CDS+3'UTR	2.29708	up	16.5297	6.0976		2.26619	up	13.2709	6.30979	Aminotransferase, class I and II domain containing protein.
Os05g0123400|mRNA|AK069521|CDS+3'UTR	2.29514	up	99.2591	34.3395		1.13709	down	153.459	180.921	Cyclin-like F-box domain containing protein.
Os06g0122500|mRNA|AK108322|CDS+3'UTR	2.29308	up	13.5705	4.54627		1.04216	up	11.8996	11.1729	Hypothetical protein.
Os05g0456000|mRNA|AK058420|CDS+3'UTR	2.29248	up	19.426	6.7751		1.2338	down	66.3088	85.8769	Mitochondrial glycoprotein family protein.
Os04g0629300|mRNA|AK065939|5'UTR+CDS	2.29245	up	41.6193	15.551		1.27821	up	45.6024	36.1621	SNF2-related domain containing protein.
Os09g0407600|COMBINER_EST|CI522792|6	2.29224	up	163.4	57.4166		1.0674	down	167.147	184.909	DNA mismatch repair protein MutS, C-terminal domain containing protein.
Os07g0664400|COMBINER_EST|CI014022|0	2.29177	up	337.56	123.051		1.45218	up	1359.19	998.37	Alcohol dehydrogenase-like protein.
Os09g0470500|mRNA|AK105484|CDS+3'UTR	2.29093	up	821.63	294.298		1.41756	up	977.223	715.176	Homeodomain leucine zipper protein.
Os04g0664900|COMBINER_EST|CI550916|3	2.29037	up	18.0596	6.29207		1.01429	up	6.35449	6.32909	Cell wall invertase (EC 3.2.1.26).
Os02g0227200|mRNA|AB018377|CDS+3'UTR	2.29015	up	15124.4	5171.23		1.01176	up	5224.44	5330.48	Early nodulin.
Os08g0528100|COMBINER_EST|CI120388|6	2.2892	up	42.399	14.8911		1.10226	down	45.4987	52.1858	Peptidase C19, ubiquitin carboxyl-terminal hydrolase 2 family protein.
Os02g0731500|COMBINER_EST|CI422411|0	2.28768	up	38.4273	9.55136		2.01103	up	175.555	91.86	ABA induced plasma membrane protein PM 19.
Os07g0677100|mRNA|AF014468|CDS+3'UTR	2.28738	up	124.804	47.2105		1.09891	up	202.941	192.42	Peroxidase.
Os09g0517800|mRNA|AK121391|CDS+3'UTR	2.28577	up	29.4358	10.4112		1.60975	down	26.0236	44.2832	Cyclin-like F-box domain containing protein.
Os03g0856200|mRNA|AK064097|5'UTR+CDS	2.28489	up	14.4433	4.71008		1.44567	down	18.1705	27.1663	Ku domain containing protein.
Os04g0634400|COMBINER_EST|Os04g0634400|8	2.28462	up	21.9949	7.69259		1.11585	down	42.1497	48.7489	S-locus glycoprotein family protein.
Os11g0579000|mRNA|AK110896|UTR	2.28424	up	14.1627	4.81138		1.58191	up	12.3783	8.13732	Non-protein coding transcript, uncharacterized transcript.
Os05g0215300|COMBINER|CI234132|6	2.28372	up	24598.1	8578.65		1.10444	up	4673.27	4388.53	(No Hit)
Os05g0147600|mRNA|AK111304|CDS+3'UTR	2.28154	up	15.2301	5.16544		1.00411	down	73.7537	76.6244	Protein prenyltransferase domain containing protein.
Os08g0528200|mRNA|AK072801|CDS+3'UTR	2.28135	up	206.009	72.2337		1.19336	up	40.7384	34.8669	Conserved hypothetical protein.
Os05g0519700|mRNA|AF332981|CDS+3'UTR	2.28125	up	52.9745	18.2476		1.10195	down	24.7962	28.836	101 kDa heat shock protein.
Os03g0622500|mRNA|AK100879|CDS+3'UTR	2.28106	up	59.3956	20.8808		1.25638	up	20.089	16.576	Hypothetical protein.
Os05g0316800|mRNA|AK110613|CDS+3'UTR	2.28066	up	853.513	298.316		1.15544	up	3637.38	3267.12	Ethylene-responsive element binding protein.
Os08g0315000|COMBINER_EST|CI078144|3	2.28064	up	26.6033	8.79325		1.01705	up	19.6839	19.0991	Conserved hypothetical protein.
Os12g0556300|mRNA|AK121900|CDS+3'UTR	2.28055	up	102.681	35.6735		1.61846	up	58.6869	37.6094	Hypothetical protein.
Os10g0143200|COMBINER|CI396069|6	2.28044	up	14.5789	4.87515		1.07439	down	4.28075	4.88014	(No Hit)
Os04g0629100|mRNA|AK065665|CDS+3'UTR	2.27879	up	19.5067	6.95666		1.42696	down	119.018	173.968	Zn-finger, MYND type domain containing protein.
Os01g0946300|COMBINER_EST|Os01g0946300|8	2.2773	up	20.9957	8.31705		1.4239	up	5.55953	3.97966	Lecithin:cholesterol acyltransferase family protein.
Os08g0201100|COMBINER|CI557177|x	2.27634	up	17.1575	5.93529		1.01473	down	8.83635	8.91841	(No Hit)
Os02g0575900|mRNA|AK102188|CDS+3'UTR	2.27493	up	25.0399	10.1226		1.6933	up	42.7018	26.0731	Exo70 exocyst complex subunit family protein.
Os01g0279400|mRNA|AK065048|CDS+3'UTR	2.27152	up	5742.9	2012.53		1.05287	down	22949	25139.9	Major facilitator superfamily antiporter.
Os12g0616500|COMBINER_EST|CI402310|0	2.27088	up	27.132	11.1866		1.30892	down	9.03675	13.37	Na+/H+ exchangeing protein-like.
Os02g0573000|COMBINER_EST|CB684958|7	2.27063	up	18.0015	6.36281		2.02531	down	5.2779	10.9147	Conserved hypothetical protein.
Os08g0535800|mRNA|AK068776|CDS+3'UTR	2.26817	up	46957.5	16550.5		1.17893	down	11517.4	14082.6	No apical meristem (NAM) protein domain containing protein.
Os06g0113500|mRNA|AK107286|CDS+3'UTR	2.26656	up	69.2129	25.1027		1.11897	up	60.9019	54.5605	Conserved hypothetical protein.
Os12g0416900|mRNA|AK067230|5'UTR+CDS	2.26406	up	20.4054	7.45574		1.16953	up	44.1715	40.2602	Hypothetical protein.
Os08g0538600|mRNA|AK067831|CDS+3'UTR	2.26367	up	13401.5	4654.61		1.16915	down	4522.48	5445.19	Conserved hypothetical protein.
Os05g0432400|mRNA|AK071117|CDS+3'UTR	2.26309	up	47.1147	16.8029		1.09419	up	52.4496	49.1582	Conserved hypothetical protein.
Os10g0433700|mRNA|AK065401|CDS+3'UTR	2.26253	up	86.4196	29.5745		1.31447	down	106.358	158.621	Conserved hypothetical protein.
Os02g0177400|mRNA|AK102107|CDS+3'UTR	2.26232	up	13.5759	4.78063		1.98691	down	6.08969	12.6337	Conserved hypothetical protein.
Os12g0120400|mRNA|AK099904|CDS+3'UTR	2.26108	up	56.4227	20.1368		1.64696	up	36.6573	23.0214	ATPase-like protein.
Os01g0824800|mRNA|AK066200|CDS+3'UTR	2.26041	up	361.111	127.79		1.62548	up	185.033	119.749	Conserved hypothetical protein.
Os03g0212400|mRNA|AK102778|CDS+3'UTR	2.26023	up	115.597	40.8701		1.09468	down	436.666	497.116	SNAP25 homologous protein SNAP33 (AtSNAP33) (Synaptosomal-associated protein SNAP25-like 1) (SNAP-25 like protein 1) (Snap25a).
Os07g0232900|COMBINER_EST|Os07g0232900|8	2.25843	up	76.2026	25.9284		1.50684	up	586.176	402.732	Heavy metal translocating P-type ATPase family protein.
Os09g0470500|mRNA|AK099710|CDS+3'UTR	2.25731	up	975.568	352.692		1.40702	up	1155.4	851.374	Homeodomain leucine zipper protein.
Os03g0692500|COMBINER_EST|Os03g0692500|8	2.25704	up	131.678	37.9696		1.09038	up	45.6674	41.701	Glycosyl transferase, family 31 protein.
Os02g0652100|mRNA|AK072906|CDS+3'UTR	2.25604	up	43.4289	17.1374		1.18634	up	88.0239	70.0505	WRKY transcription factor 34.
Os11g0270000|COMBINER|CI549255|x	2.25286	up	13.6885	4.24818		1.03083	down	6.51075	7.55065	(No Hit)
Os07g0229100|mRNA|AK070112|CDS+3'UTR	2.25283	up	59.4775	21.2074		1.12809	up	247.664	227.845	Cyclin-like F-box domain containing protein.
Os09g0327300|mRNA|AK059603|CDS+3'UTR	2.25263	up	545.59	193.325		1.04751	down	2884.72	3133.87	Tetrahydrofolate dehydrogenase/cyclohydrolase family protein.
Os03g0405500|mRNA|AK104893|CDS+3'UTR	2.25178	up	1302.27	470.205		1.03849	up	668.049	670.113	PDI-like protein.
Os03g0134500|COMBINER_EST|Os03g0134500|8	2.25075	up	1002.74	382.635		1.37125	down	317.664	466.034	Cytochrome p450 (CYP78A9).
Os08g0440300|mRNA|AK107167|CDS+3'UTR	2.25062	up	49.8715	17.62		4.20862	up	78.9962	19.0619	Hypothetical protein.
Os01g0170600|mRNA|AK073628|CDS+3'UTR	2.25052	up	159.351	57.851		1.02021	up	652.114	663.638	Universal stress protein (Usp) family protein.
Os05g0534000|COMBINER_EST|CI041398|6	2.25051	up	974.282	349.976		1.20034	down	892.825	1111.07	TPR-like domain containing protein.
Os03g0192800|mRNA|AK110648|CDS+3'UTR	2.25033	up	24.0473	8.6435		1.05758	down	44.341	48.8968	Peptidase C19, ubiquitin carboxyl-terminal hydrolase 2 family protein.
Os01g0623900|COMBINER|CI534734|x	2.24859	up	26.2372	6.71787		4.22656	down	4.79014	23.0853	(No Hit)
Os02g0592600|mRNA|AK103224|CDS+3'UTR	2.24737	up	63.7345	22.759		1.18589	up	58.2868	51.0518	Copper amine oxidase family protein.
Os05g0524500|mRNA|AK073571|CDS+3'UTR	2.24662	up	20.338	4.55204		1.05162	down	4.05199	4.5009	Protein kinase domain containing protein.
Os11g0618800|COMBINER|CI339790|6	2.24608	up	87.7798	31.1549		1.00435	down	100.306	104.127	(No Hit)
Os08g0404500|mRNA|AK108951|CDS+3'UTR	2.24577	up	17.9819	4.20585		1.00325	up	3.90775	4.08329	C1-like domain containing protein.
Os01g0905200|mRNA|AK060538|CDS+3'UTR	2.2449	up	311.651	114.524		2.23181	up	120.937	57.1474	Exo70 exocyst complex subunit family protein.
Os01g0633400|mRNA|AK108988|CDS+3'UTR	2.24474	up	276.193	96.0175		1.22447	up	116.064	98.2742	CBS domain containing protein.
Os10g0546400|mRNA|AK069919|CDS+3'UTR	2.24433	up	37.7974	12.6633		1.00392	up	37.5697	38.5247	Conserved hypothetical protein.
Os12g0594000|COMBINER_EST|AU078377|6	2.24367	up	144.368	51.7315		1.01429	up	14.245	25.0231	WD40-like domain containing protein.
Os07g0674800|mRNA|AY297447|CDS+3'UTR	2.24358	up	26.7636	4.85438		1.06093	down	4.24174	4.76328	AP2 domain containing protein RAP2.2 (Fragment).
Os09g0467200|mRNA|AK060223|CDS+3'UTR	2.24356	up	18036.4	6312.89		1.43422	up	5573.49	4011.69	Probable glutathione S-transferase (EC 2.5.1.18) (Auxin-induced protein PGNT1/PCNT110).
Os11g0132600|mRNA|AK102526|CDS+3'UTR	2.24246	up	387.637	137.572		1.11055	up	1533.77	1431.38	Arabinoxylan arabinofuranohydrolase isoenzyme AXAH-II.
Os09g0537200|mRNA|AK100556|CDS+3'UTR	2.24241	up	38.7872	18.5206		1.18629	up	374.732	326.593	Conserved hypothetical protein.
Os11g0584100|mRNA|AK069971|5'UTR+CDS	2.24238	up	31.2413	11.1316		1.39685	up	67.0013	49.9428	Cyclin-like F-box domain containing protein.
Os11g0666200|COMBINER_EST|CI088445|6	2.24177	up	14.3794	4.60409		1.19328	down	5.6941	7.09815	Protein kinase domain containing protein.
Os03g0190300|COMBINER_EST|CI442602|1	2.24046	up	2581.66	934.548		1.05803	down	143.061	155.086	Leucine-rich repeat, typical subtype containing protein.
Os06g0710300|mRNA|AK121344|CDS+3'UTR	2.2393	up	48871.3	17454.8		1.38276	up	50504.6	37807.1	Protein of unknown function DUF1334 family protein.
Os02g0270900|COMBINER_EST|Os02g0270900|8	2.23851	up	41.3642	14.8582		1.05829	up	16.7887	16.4684	Peptidase S8 and S53, subtilisin, kexin, sedolisin domain containing protein.
Os03g0405500|mRNA|AK069583|CDS+3'UTR	2.2377	up	1176.77	442.577		1.08688	up	621.12	595.073	PDI-like protein.
Os07g0677200|mRNA|X66125|CDS+3'UTR	2.23743	up	720.145	257.247		1.37967	up	204.584	153.631	Peroxidase.
Os03g0291200|mRNA|AK110898|CDS+3'UTR	2.23743	up	20.4571	3.97328		3.4891	up	26.3238	3.82535	Protein of unknown function DUF231 domain containing protein.
Os06g0686400|mRNA|AK063215|CDS+3'UTR	2.23693	up	21.9273	8.43831		1.18113	up	5.92706	5.27774	Plant lipid transfer protein/Par allergen family protein.
Os03g0842400|mRNA|AK107097|CDS+3'UTR	2.23689	up	327	115.499		1.02545	up	178.06	179.908	Conserved hypothetical protein.
Os04g0174800|COMBINER_EST|CI042021|3	2.23604	up	1041.47	378.009		1.06505	up	4356.67	4248.4	Protein prenyltransferase domain containing protein.
Os02g0216300|mRNA|AK060730|CDS+3'UTR	2.23498	up	4020.27	1431.5		2.22665	up	2471.95	1201.42	Conserved hypothetical protein.
osa-miR399d|Os06|5'seq	2.23433	up	29.6343	9.56743		1.86515	down	4.31185	8.3775	miRNA
Os09g0417600|mRNA|AK059966|CDS+3'UTR	2.23395	up	21.3552	8.18345		5.32671	up	24.2843	4.35787	DNA-binding WRKY domain containing protein.
Os09g0557500|mRNA|AK071266|CDS+3'UTR	2.2332	up	364.122	129.078		1.06618	up	206.87	199.227	Protein of unknown function DUF250 domain containing protein.
Os09g0467200|mRNA|AK061838|CDS+3'UTR	2.23282	up	16617.8	5851.34		1.36172	up	5389.24	4090.76	Probable glutathione S-transferase (EC 2.5.1.18) (Auxin-induced protein PGNT1/PCNT110).
Os06g0699600|mRNA|AK121295|CDS+3'UTR	2.23254	up	585.139	209.377		1.08077	up	40.8763	39.6519	CCT domain containing protein.
Os05g0580600|mRNA|AK109519|CDS+3'UTR	2.23133	up	163.083	59.0692		1.00184	down	93.0815	97.0786	Hypothetical protein.
Os01g0841700|mRNA|U95135|CDS+3'UTR	2.23111	up	102.173	35.2736		1.67756	up	69.2011	42.4963	RPP17-1.
Os10g0139500|mRNA|AK063615|CDS+3'UTR	2.23076	up	122.402	43.7697		1.23066	up	139.373	117.401	Hypothetical protein.
Os12g0506600|mRNA|AK106422|CDS+3'UTR	2.23076	up	15.7983	5.50015		1.60504	up	6.90352	4.24129	Hypothetical protein.
Os04g0629100|mRNA|AK099320|CDS+3'UTR	2.23073	up	22.623	8.93502		1.48009	down	117.445	179.446	Zn-finger, MYND type domain containing protein.
Os04g0565200|mRNA|AK111866|CDS+3'UTR	2.23071	up	333.296	122.524		1.02908	down	21.6472	24.1337	Cis-zeatin O-glucosyltransferase.
Os07g0569500|mRNA|AK106380|CDS+3'UTR	2.23048	up	12.6532	4.49564		1.02835	up	44.9145	45.2694	Conserved hypothetical protein.
Os07g0683900|mRNA|Y08987|CDS+3'UTR	2.22923	up	3064.73	1113.82		1.04931	down	2086.8	2316.65	Ricin B lectin domain containing protein.
Os11g0171800|mRNA|AK111810|CDS+3'UTR	2.22895	up	49.3779	18.195		1.1796	up	64.2781	56.4295	Protein kinase domain containing protein.
Os04g0623500|mRNA|AK068638|CDS+3'UTR	2.22759	up	472.317	168.818		1.11295	up	269.95	252.202	(S)-2-hydroxy-acid oxidase, peroxisomal (EC 1.1.3.15) (Glycolate oxidase) (GOX) (Short chain alpha-hydroxy acid oxidase).
Os01g0180400|mRNA|AK108226|CDS+3'UTR	2.22654	up	320.109	115.054		1.30664	up	103.929	81.7172	Protein of unknown function DUF581 family protein.
Os02g0150600|mRNA|AK105844|CDS+3'UTR	2.22614	up	15.1052	5.50046		4.63137	down	6.27049	28.7871	Hypothetical protein.
Os03g0201600|mRNA|AK065564|CDS+3'UTR	2.22545	up	82.5188	29.4633		1.21132	down	87.1635	109.445	SUA5/yciO/yrdC, N-terminal domain containing protein.
Os02g0148600|mRNA|AK059287|CDS+3'UTR	2.22537	up	15.1948	5.38743		1.45798	up	14.1872	10.1825	Conserved hypothetical protein.
Os07g0597200|mRNA|AK120815|CDS+3'UTR	2.22492	up	20.3159	4.5981		1.02867	up	7.77576	6.77987	Protein kinase domain containing protein.
Os03g0725200|mRNA|AK106493|CDS+3'UTR	2.22465	up	1399.5	455.812		32.4017	up	4038.75	129.109	Hypothetical protein.
Os06g0495100|COMBINER_EST|CI144824|6	2.22444	up	27.2456	10.7707		1.05634	up	85.0874	82.7706	Conserved hypothetical protein.
Os08g0158600|mRNA|AK072477|CDS+3'UTR	2.22379	up	46.1171	17.1614		1.59796	up	221.127	141.773	Conserved hypothetical protein.
Os04g0532700|mRNA|AK109796|CDS+3'UTR	2.22358	up	27.2136	10.218		1.41591	up	45.0599	33.058	Conserved hypothetical protein.
Os01g0546500|mRNA|AK069340|CDS+3'UTR	2.22298	up	64.9194	23.3262		1.05708	down	293.599	322.153	TPR-like domain containing protein.
Os04g0686800|COMBINER_EST|CI545716|1	2.22269	up	75.8733	27.3353		1.14871	down	22.363	26.7762	Nodulin-lile protein.
Os04g0643700|mRNA|AK108565|CDS+3'UTR	2.22236	up	199.858	71.7448		1.00645	up	212.9	218.768	TPR-like domain containing protein.
Os07g0677200|mRNA|AK099382|CDS+3'UTR	2.22227	up	795.361	285.505		1.44793	up	222.03	158.976	Peroxidase.
Os03g0122300|mRNA|AK068438|CDS+3'UTR	2.22108	up	191	76.6243		1.79043	up	101.203	60.6917	Flavanone 3-hydroxylase-like protein.
Os04g0629300|mRNA|AK102284|CDS+3'UTR	2.22025	up	242.547	82.1876		1.53512	up	203.762	137.726	SNF2-related domain containing protein.
Os05g0592300|mRNA|AK068520|CDS+3'UTR	2.21989	up	197.493	95.6068		5.39729	up	616.296	118.659	RmlC-like cupin family protein.
Os09g0121000|mRNA|AK106637|CDS+3'UTR	2.21894	up	67.2593	24.1558		1.44494	up	61.5565	44.0514	SMCs flexible hinge domain containing protein.
Os07g0423000|mRNA|AK109714|CDS+3'UTR	2.21788	up	123.638	44.6431		1.32335	up	147.4	115.58	Mitochodrial transcription termination factor-related family protein.
Os08g0544700|mRNA|AK111366|CDS+3'UTR	2.21626	up	15.9134	5.74336		1.01214	up	4.81592	4.98898	Conserved hypothetical protein.
Os02g0227200|mRNA|AK120885|CDS+3'UTR	2.21582	up	14166.8	5019.58		1.05279	down	4754.96	5188.38	Early nodulin.
Os05g0462800|COMBINER|CI257150|6	2.21557	up	74.7822	27.4476		1.05102	up	142.747	140.423	(No Hit)
Os05g0182600|mRNA|AK102592|CDS+3'UTR	2.21556	up	641.19	230.745		1.16838	down	331.834	401.781	SSRP1 protein.
Os01g0851100|mRNA|AK100337|CDS+3'UTR	2.21399	up	2207.95	791.252		1.47579	up	1122.46	787.95	Axi 1 (Auxin-independent growth promoter)-like protein.
Os02g0758000|mRNA|AK105464|CDS+3'UTR	2.21352	up	276.591	100.066		1.02115	down	4.795	5.14294	Low molecular weight heat shock protein precursor.
Os03g0212400|mRNA|AK064327|CDS+3'UTR	2.2134	up	128.61	45.4804		1.07972	down	512.254	572.581	SNAP25 homologous protein SNAP33 (AtSNAP33) (Synaptosomal-associated protein SNAP25-like 1) (SNAP-25 like protein 1) (Snap25a).
Os02g0536400|mRNA|AK100595|CDS+3'UTR	2.21309	up	30.6156	10.9565		1.09374	up	43.1587	41.316	RNA-binding region RNP-1 (RNA recognition motif) domain containing protein.
Os04g0573900|mRNA|AK119612|CDS+3'UTR	2.21281	up	38.9527	14.0402		1.51462	up	79.8881	55.011	Cytochrome P450-like protein.
Os07g0670000|mRNA|AK102790|CDS+3'UTR	2.21115	up	111.499	40.3413		1.05739	down	340.053	372.869	TPR-like domain containing protein.
Os05g0492100|mRNA|AK103698|CDS+3'UTR	2.21086	up	113.984	42.0083		1.03556	up	184.445	184.728	Conserved hypothetical protein.
Os03g0105500|COMBINER_EST|Os03g0105500|8	2.21059	up	107.472	43.9583		1.18701	up	55.0624	48.1911	Conserved hypothetical protein.
Os10g0531300|mRNA|AK108900|CDS+3'UTR	2.20991	up	16.6013	6.36468		1.68895	up	13.6092	8.31968	Conserved hypothetical protein.
Os12g0545900|mRNA|AK071577|CDS+3'UTR	2.20891	up	31.3379	11.945		1.41407	up	34.0133	23.8844	Conserved hypothetical protein.
Os03g0717900|mRNA|AK060573|CDS+3'UTR	2.20744	up	39312.2	14220.3		1.08718	up	6504.6	6137.27	Protein of unknown function DUF760 family protein.
Os08g0543200|COMBINER_EST|Os08g0543200|8	2.20723	up	5144.25	1865.48		1.16577	up	4494.36	3996.35	Transferase family protein.
Os01g0945300|mRNA|AK072189|CDS+3'UTR	2.20689	up	2277.54	825.862		1.05732	up	13508.3	13243.3	Amino acid/polyamine transporter I family protein.
Os06g0119100|mRNA|AK065857|CDS+3'UTR	2.20619	up	428.669	156.725		1.98675	up	175.442	89.9422	Protein of unknown function DUF594 family protein.
Os08g0120600|mRNA|AK069887|CDS+3'UTR	2.20491	up	3811.02	1397.12		1.19347	down	1091.92	1351.71	Aldolase C-1.
Os06g0162700|COMBINER|CI446711|x	2.20482	up	27.9631	10.1418		1.49165	down	24.8315	40.5399	(No Hit)
Os07g0684000|mRNA|AK072989|CDS+3'UTR	2.20436	up	65927.6	23859.7		1.06418	up	31398.4	31141.4	Ricin B-related lectin domain containing protein.
Os03g0315400|mRNA|AK120551|CDS+3'UTR	2.20204	up	61.8001	23.4438		1.30151	up	351.981	280.466	MYB-related protein 340.
Os02g0216300|mRNA|AK061431|CDS+3'UTR	2.20145	up	4117.36	1491.08		1.86756	up	2508.09	1406.59	Conserved hypothetical protein.
Os01g0798800|mRNA|AK064257|CDS+3'UTR	2.20128	up	124.876	44.6143		1.37872	up	74.7965	56.5158	Protein of unknown function DUF594 family protein.
Os04g0674300|mRNA|AK059048|CDS+3'UTR	2.20128	up	49.611	18.4592		1.61425	up	21.7124	15.613	NPH3 domain containing protein.
Os01g0878000|mRNA|AK104289|CDS+3'UTR	2.20079	up	2519.04	983.977		1.1115	up	8548.69	7978.03	Conserved hypothetical protein.
Os07g0542900|COMBINER_EST|AU173380|6	2.20029	up	15.4458	5.73573		3.42014	down	3.77851	20.583	Plastocyanin-like domain containing protein.
Os02g0215700|mRNA|AK099402|CDS+3'UTR	2.20027	up	11.4643	4.15056		1.61988	up	22.3814	14.3698	Protein kinase domain containing protein.
Os03g0230300|mRNA|AK058934|UTR	2.19893	up	558.017	202.268		2.27196	up	201.142	92.3251	Conserved hypothetical protein.
Os06g0198500|COMBINER_EST|CI423738|0	2.19883	up	821.698	299.354		1.42556	up	286.625	210.575	Protein of unknown function DUF985 family protein.
Os04g0616200|mRNA|AK111453|CDS+3'UTR	2.19805	up	17.1453	6.36552		4.30007	up	150.254	10.8387	Protein kinase domain containing protein.
Os04g0504800|mRNA|AK105555|CDS+3'UTR	2.19773	up	50.8541	18.9322		1.23759	up	38.7356	32.5021	Poly(A)-binding protein.
Os02g0578400|COMBINER_EST|CI426428|6	2.19708	up	238.849	86.8809		1.0147	down	19805.5	20865.1	Photosystem II oxygen evolving complex protein PsbQ family protein.
Os11g0228800|COMBINER_EST|Os11g0228800|8	2.19638	up	11.8227	4.30937		1.46089	down	13.2747	15.0493	NBS-LRR disease resistance protein homologue.
Os09g0467200|mRNA|AK099489|CDS+3'UTR	2.19625	up	16100.9	5758.15		1.40152	up	5088.85	3758.62	Probable glutathione S-transferase (EC 2.5.1.18) (Auxin-induced protein PGNT1/PCNT110).
Os07g0539100|mRNA|AK062569|CDS+3'UTR	2.19595	up	14.9476	5.4416		2.15507	up	13.6474	5.41547	Glycoside hydrolase, family 17 protein.
Os04g0183500|COMBINER_EST|CI276824|6	2.19576	up	234.343	85.3307		1.40301	up	235.376	174.305	Amidase family protein.
Os01g0841700|mRNA|U95136|CDS+3'UTR	2.19564	up	58.7859	21.1626		1.8559	up	41.8914	23.1839	RPP17-1.
Os01g0759400|mRNA|AK102618|CDS+3'UTR	2.19477	up	188.978	68.4848		1.13531	up	1152.74	1049.73	OsPK7.
Os06g0155900|mRNA|AK060403|CDS+3'UTR	2.194	up	54.4608	19.9719		1.00001	up	73.2275	74.5093	Hypothetical protein.
Os07g0115800|COMBINER|CI082308|6	2.19355	up	21.0631	7.52309		1.72797	up	18.531	10.9796	(No Hit)
Os02g0814500|COMBINER_EST|CI386996|6	2.1934	up	136.806	48.56		1.02028	up	49.1857	50.0981	Phosphate starvation regulator protein (Regulatory protein of P- starvation acclimation response Psr1).
Os04g0665400|mRNA|AK105869|CDS+3'UTR	2.19316	up	76.7884	27.664		1.13637	up	218.816	199.945	Cell division protein FtsZ family protein.
Os10g0210500|mRNA|AK067578|CDS+3'UTR	2.1928	up	195.689	71.0051		1.07501	up	48.6889	46.8883	Protein of unknown function DUF6 domain containing protein.
Os11g0194800|mRNA|AK108801|CDS+3'UTR	2.19234	up	486.847	177.779		1.06317	up	1364.78	1329.22	DNA-directed RNA polymerase II 7.6 kDa polypeptide (EC 2.7.7.6) (RPB10) (RPB7.6) (RPABC5).
Os10g0370700|mRNA|AK065895|CDS+3'UTR	2.19146	up	40.5778	16.4509		1.85367	up	16.069	9.83738	Nitrate transporter (Fragment).
Os03g0736900|mRNA|AK068443|CDS+3'UTR	2.19133	up	31756.2	13523		22.6988	up	57637.9	2669.24	Conserved hypothetical protein.
Os12g0507000|mRNA|AK119769|CDS+3'UTR	2.19031	up	2101.66	762.424		1.12233	down	967.544	1125.57	Molybdopterin synthase (CNX2).
Os01g0695800|mRNA|AK108373|CDS+3'UTR	2.18892	up	141.815	49.5743		1.68464	up	76.9948	47.837	Multidrug resistance protein 1 homolog.
Os03g0578500|COMBINER|CI497396|6	2.18888	up	37.9334	14.0251		1.1358	down	11.0976	13.3387	(No Hit)
Os05g0313600|COMBINER|CI221398|6	2.18876	up	24.5254	9.02398		1.02773	up	134.59	135.687	(No Hit)
Os04g0682600|mRNA|AK062587|CDS+3'UTR	2.18854	up	174.118	63.0045		1.18595	up	109.489	95.8564	Integrase, catalytic region domain containing protein.
Os10g0124500|mRNA|AK101708|CDS+3'UTR	2.18811	up	781.591	284.448		1.37981	up	605.949	453.64	Cyclin-like F-box domain containing protein.
Os04g0414500|mRNA|AK121479|CDS+3'UTR	2.18805	up	43.5066	15.943		1.66282	down	5.86599	10.1133	Hypothetical protein.
Os08g0565700|mRNA|AK067640|CDS+3'UTR	2.18715	up	164.225	60.5778		1.20004	down	394.654	492.185	SRA-YDG domain containing protein.
Os01g0959200|COMBINER_EST|CI435651|0	2.18714	up	827.792	298.483		3.86512	up	523.012	141.952	Abscisic stress ripening protein 1.
Os05g0431900|COMBINER_EST|Os05g0431900|8	2.18687	up	24.2996	9.39771		1.05928	down	30.0746	33.1172	Conserved hypothetical protein.
Os03g0648500|mRNA|AK107766|CDS+3'UTR	2.18624	up	47.8256	17.4589		1.51193	down	4.49647	7.01601	Plastocyanin-like domain containing protein.
Os07g0489800|mRNA|AK068191|CDS+3'UTR	2.18616	up	16198.2	5926.11		1.06357	down	57735.4	63503.9	Ferredoxin domain containing protein.
Os07g0115500|mRNA|AK108206|CDS+3'UTR	2.18586	up	39061.4	14908		1.47262	up	30920.7	21746.2	Conserved hypothetical protein.
Os03g0110000|COMBINER|CI260116|6	2.18566	up	140.481	49.8891		1.25768	up	63.5152	49.7956	(No Hit)
Os10g0529400|mRNA|AK102196|CDS+3'UTR	2.18533	up	3223.82	1155.91		1.11605	down	841.072	973.526	Tau class GST protein 4.
Os07g0120600|COMBINER_EST|Os07g0120600|8	2.18508	up	69.471	25.581		1.23144	up	74.1232	62.5606	Cyclin-like F-box domain containing protein.
Os07g0677100|mRNA|AK101772|CDS+3'UTR	2.1835	up	109.264	44.8845		1.2173	up	173.608	151.472	Peroxidase.
Os02g0227200|mRNA|AK072428|CDS+3'UTR	2.18094	up	15736.8	5636.67		1.03564	down	5551.25	5936.97	Early nodulin.
Os02g0203200|mRNA|AK120020|CDS+3'UTR	2.17939	up	16.6501	6.01883		1.03967	up	15.771	15.7389	Conserved hypothetical protein.
Os02g0818000|mRNA|AY346465|CDS+3'UTR	2.17924	up	20280.5	8339.4		1.53792	up	169614	114281	CBS domain containing protein.
Os02g0534900|COMBINER_EST|CB659243|7	2.17912	up	12.4516	4.45045		1.43961	down	8.6861	13.977	Conserved hypothetical protein.
Os02g0813000|COMBINER_EST|CI191552|6	2.17832	up	256.939	93.1918		2.9097	up	139.34	48.8931	Cyclin-like F-box domain containing protein.
Os01g0563000|mRNA|AK067665|CDS+3'UTR	2.17796	up	419.318	136.317		1.40605	up	1476.96	1094.01	Peptidylprolyl isomerase, FKBP-type domain containing protein.
Os09g0322900|COMBINER_EST|Os09g0322900|8	2.17786	up	27.1575	6.21151		1.04611	up	4.18816	4.19767	Inositol monophosphatase family protein.
Os03g0221500|mRNA|AK103138|CDS+3'UTR	2.1774	up	104.662	41.0252		1.03908	down	132.961	144.524	Glycoside hydrolase, family 17 protein.
Os10g0518400|mRNA|AK110909|CDS+3'UTR	2.17662	up	18.84	6.93874		1.9651	up	11.5277	6.07428	Conserved hypothetical protein.
Os01g0714600|mRNA|AK059855|5'UTR+CDS	2.17548	up	476.49	170.059		2.41511	up	221.282	102.664	Conserved hypothetical protein.
Os05g0237700|COMBINER_EST|Os05g0237700|8	2.17535	up	12.1859	3.9882		1.13328	up	8.30247	6.27155	Terpenoid cylases/protein prenyltransferase alpha-alpha toroid domain containing protein.
Os09g0467200|mRNA|AF402804|CDS+3'UTR	2.17493	up	16484.3	5957.7		1.41298	up	5513.73	4037.5	Probable glutathione S-transferase (EC 2.5.1.18) (Auxin-induced protein PGNT1/PCNT110).
Os11g0618500|mRNA|AK099744|CDS+3'UTR	2.1747	up	308.892	112.693		1.2077	up	198.082	170.017	Protein of unknown function DUF594 family protein.
Os04g0600300|mRNA|AK107376|CDS+3'UTR	2.17445	up	119.969	44.2556		4.41237	up	78.6953	19.0419	Alternative oxidase (OSJNBa0083N12.12 protein).
Os01g0174700|mRNA|AK073313|CDS+3'UTR	2.17359	up	511.729	193.133		1.73585	up	134.024	80.7686	Protein kinase (Fragment).
Os05g0245700|mRNA|AK101146|UTR	2.17274	up	14.2626	4.99561		1.54148	down	5.03333	8.25447	Non-protein coding transcript, uncharacterized transcript.
Os06g0245900|mRNA|AK120032|CDS+3'UTR	2.17269	up	105.365	38.4584		1.12557	down	192.422	223.708	Transcription factor E2F/dimerisation partner (TDP) family protein.
Os06g0718500|COMBINER|CI554554|6	2.17214	up	311.246	118.013		1.26527	up	136.136	112.777	(No Hit)
Os11g0184900|mRNA|AK064292|CDS+3'UTR	2.17074	up	1745.78	643.604		1.10855	up	389.513	370.939	OsNAC5 protein.
Os04g0369100|COMBINER_EST|AU093863|6	2.17035	up	18.1179	4.47236		1.04098	down	4.14726	4.54896	Protein kinase domain containing protein.
Os01g0616600|mRNA|AK063911|CDS+3'UTR	2.1703	up	124.419	46.0556		1.26641	down	485.419	641.131	Protein prenyltransferase domain containing protein.
Os07g0640000|mRNA|AK105489|CDS+3'UTR	2.16975	up	11.3755	4.19715		1.5704	down	56.9244	92.3251	Protein arginine N-methyltransferase 3-like protein.
Os06g0131500|mRNA|AK105303|CDS+3'UTR	2.16952	up	16.8594	6.21477		1.05494	down	5.48774	6.11909	Glycoside hydrolase, family 17 protein.
Os12g0501700|mRNA|AY250075|CDS+3'UTR	2.16892	up	105.783	38.7443		1.35991	up	69.2531	53.0692	Transcription factor, MADS-box domain containing protein.
Os07g0120500|COMBINER_EST|Os07g0120500|8	2.16685	up	1793.98	653.99		1.12133	up	915.016	845.126	Protein of unknown function DUF538 family protein.
Os01g0524700|mRNA|AK105413|CDS+3'UTR	2.16634	up	84.425	30.363		1.19008	down	58.4505	73.4573	ARM repeat fold domain containing protein.
Os03g0150600|mRNA|AK065075|CDS+3'UTR	2.16581	up	158.912	58.146		1.25693	up	114.195	120.585	High affinity phosphate transporter 2 (Phosphate transporter).
Os02g0762200|mRNA|AK103885|CDS+3'UTR	2.16555	up	64.2037	23.6753		1.11654	down	136.882	159.763	Zn-finger, CCHC type domain containing protein.
Os03g0307400|mRNA|AK110558|CDS+3'UTR	2.16493	up	322.3	117.164		1.05583	down	469.508	514.647	Quinoprotein amine dehydrogenase, beta chain-like domain containing protein.
Os05g0560200|COMBINER_EST|CI026016|3	2.16439	up	433.931	161.647		1.81442	down	384.934	736.858	Hypothetical protein.
Os01g0716300|COMBINER_EST|Os01g0716300|8	2.16344	up	13.7507	5.00696		1.41611	down	118.745	174.661	Conserved hypothetical protein.
Os07g0543100|COMBINER_EST|Os07g0543100|8	2.16294	up	7767.46	2979.87		1.08546	up	509	485.896	Beta-amylase (EC 3.2.1.2).
Os07g0194100|mRNA|AK063365|CDS+3'UTR	2.1627	up	13.0796	4.43301		1.56281	up	7.65543	4.40681	OSK2 (Fragment).
Os10g0114300|mRNA|AK063329|CDS+3'UTR	2.16245	up	12.2274	4.52358		1.25421	up	30.1537	24.8039	Aldo/keto reductase family protein.
Os09g0470500|mRNA|AF145728|CDS+3'UTR	2.16228	up	1138.69	428.929		1.42863	up	1375.92	998.516	Homeodomain leucine zipper protein.
Os01g0628700|COMBINER_EST|CI002312|0	2.1614	up	4390.35	1657.46		1.23922	up	6273.46	5199.93	Cytochrome P450.
Os04g0473900|COMBINER|CI158694|6	2.16059	up	28.9511	10.9194		1.36532	up	54.2678	40.5434	(No Hit)
Os07g0179000|mRNA|AK119505|CDS+3'UTR	2.16018	up	66.1043	24.3097		1.01403	up	88.9399	91.0597	TPR-like domain containing protein.
Os08g0496900|mRNA|AK102663|CDS+3'UTR	2.16016	up	1773.18	658.554		1.02457	down	3143.02	3323.62	Nonaspanin (TM9SF) family protein.
Os06g0724600|mRNA|AK073850|CDS+3'UTR	2.15964	up	27.3069	12.6351		1.20377	up	19.2851	16.5787	Transformer-SR ribonucleoprotein (Fragment).
Os10g0381800|mRNA|AK060203|CDS+3'UTR	2.15929	up	301.037	110.562		1.2223	up	158.123	134.283	SWIM Zn-finger domain containing protein.
Os01g0174700|mRNA|AK062282|CDS+3'UTR	2.15915	up	487.928	185.139		1.8671	down	125.452	243.697	Protein kinase (Fragment).
Os03g0669100|mRNA|AK063633|CDS+3'UTR	2.15873	up	316.097	117.083		1.08903	up	474.102	452.212	Deoxyuridine 5'-triphosphate nucleotidohydrolase (EC 3.6.1.23) (dUTPase) (dUTP pyrophosphatase) (P18).
Os07g0115900|COMBINER|CI260116|6	2.15854	up	133.871	48.4262		1.10224	up	57.6828	52.6647	(No Hit)
Os10g0497300|mRNA|AB112808|CDS+3'UTR	2.15758	up	103.617	39.009		1.11643	up	91.5838	84.9089	Conserved hypothetical protein.
Os01g0975000|mRNA|AK103552|CDS+3'UTR	2.15712	up	89.2455	30.6337		2.46411	up	20.9028	9.00847	Protein of unknown function DUF966 family protein.
Os05g0445900|mRNA|AK103871|CDS+3'UTR	2.15644	up	152.825	55.2288		1.07683	up	1023.18	984.443	Transcriptional activator DEMETER (DNA glycosylase-related protein DME). Splice isoform 2.
Os08g0234400|COMBINER|CI441328|x	2.15641	up	32.4171	10.9511		1.65815	up	14.7383	9.42174	(No Hit)
Os12g0507000|mRNA|AK065402|CDS+3'UTR	2.15603	up	2536.41	928.315		1.18459	down	1186.3	1456.88	Molybdopterin synthase (CNX2).
Os04g0584600|mRNA|AK059786|CDS+3'UTR	2.15535	up	34.4328	12.9404		2.09778	up	26.7043	17.6948	Calcium dependent protein kinase.
Os03g0275900|mRNA|AK109303|CDS+3'UTR	2.15508	up	27.7408	10.1152		1.24976	up	18.2761	16.0506	U box domain containing protein.
Os05g0415600|mRNA|AK120971|CDS+3'UTR	2.15313	up	16.3865	5.55168		1.42705	down	24.4843	35.9936	Conserved hypothetical protein.
Os12g0633200|mRNA|AK062615|CDS+3'UTR	2.1531	up	96.8792	35.675		1.06996	up	51.6724	50.0261	Protein of unknown function UPF0143 family protein.
Os02g0212400|COMBINER_EST|Os02g0212400|8	2.15296	up	82.0955	29.3111		2.18917	down	22.982	54.7646	Conserved hypothetical protein.
Os09g0110300|mRNA|AK098934|CDS+3'UTR	2.15246	up	76.3681	27.9896		1.86891	up	9.4796	5.14415	Putative cyclase family protein.
Os11g0265900|mRNA|AK066020|CDS+3'UTR	2.15191	up	86.0898	31.9863		1.24172	up	937.341	781.993	Disease resistance protein family protein.
Os08g0440300|mRNA|AK109485|CDS+3'UTR	2.15168	up	80.7535	29.4404		1.56586	up	40.4303	27.744	Hypothetical protein.
Os10g0382600|mRNA|AK106391|CDS+3'UTR	2.15162	up	49.1864	18.8126		1.04294	down	72.7921	79.6346	Hypothetical protein.
Os01g0117600|mRNA|AK065867|CDS+3'UTR	2.15108	up	75.3766	27.1133		1.00083	up	123.539	127.654	Protein kinase domain containing protein.
Os02g0787600|mRNA|AK072337|CDS+3'UTR	2.15097	up	1350.94	499.421		1.17032	up	4895.19	4326.8	Ionotropic glutamate receptor family protein.
Os01g0905300|mRNA|AK070609|CDS+3'UTR	2.15095	up	45.2408	18.4695		2.62382	up	16.8132	6.63115	Hypothetical protein.
Os03g0836200|mRNA|AK101225|CDS+3'UTR	2.15002	up	211.368	76.6689		1.13715	up	1134.07	1031.99	RNA-binding protein RZ-1.
Os10g0389500|mRNA|AK066066|CDS+3'UTR	2.1492	up	40.0692	15.4657		1.22835	up	1724.44	1422.34	Conserved hypothetical protein.
Os07g0516300|mRNA|AK069570|CDS+3'UTR	2.1491	up	5225.51	2009.82		1.5461	up	944.845	642.211	Protein of unknown function DUF584 family protein.
Os06g0648600|mRNA|AK111386|CDS+3'UTR	2.14885	up	15.4983	5.94963		1.38118	down	9.83424	14.1183	Conserved hypothetical protein.
Os01g0698100|mRNA|AK106727|CDS+3'UTR	2.14418	up	191.129	71.3739		1.08146	down	170.526	190.349	SWAP/Surp domain containing protein.
Os02g0672500|mRNA|AK109266|CDS+3'UTR	2.14414	up	16.9686	4.85685		1.24491	up	5.80293	4.72394	Mitochondrial import inner membrane translocase, subunit Tim17/22 family protein.
Os01g0385900|COMBINER|CI086459|6	2.14414	up	36.8991	14.5076		1.1863	up	13.4357	11.66	(No Hit)
Os03g0633900|mRNA|AK068169|CDS+3'UTR	2.14301	up	346.522	130.807		1.0378	down	8301.37	8923.27	Single-strand binding protein/Primosomal replication protein n family protein.
Os01g0765000|mRNA|AK101905|CDS+3'UTR	2.14299	up	75.381	28.7603		1.01581	up	286.654	293.52	Cytidine/deoxycytidylate deaminase, zinc-binding region domain containing protein.
Os01g0214800|mRNA|AK069801|CDS+3'UTR	2.14286	up	87.373	36.9087		1.14716	up	21.1256	18.8517	Lipolytic enzyme, G-D-S-L family protein.
Os03g0748500|mRNA|AY644646|CDS+3'UTR	2.14259	up	24.9051	9.79347		1.36169	up	24.9467	20.5882	Flavodoxin/nitric oxide synthase domain containing protein.
Os09g0361700|mRNA|AK073702|CDS+3'UTR	2.14246	up	747.406	276.377		1.60554	up	643.496	417.637	Protein of unknown function UPF0203 family protein.
Os04g0122000|mRNA|AK099773|CDS+3'UTR	2.14171	up	19.7866	7.74643		1.24447	up	19.9005	17.5284	Leucine-rich repeat, cysteine-containing type containing protein.
Os07g0677200|mRNA|AF014467|CDS+3'UTR	2.14115	up	294.425	109.659		1.07375	up	93.7335	94.7892	Peroxidase.
Os04g0271200|mRNA|AK060035|CDS+3'UTR	2.14111	up	10045.4	3745.29		1.00718	up	1419.58	1461.23	Protein tyrosine phosphatase-like protein, PTPLA family protein.
Os01g0855700|mRNA|AK106740|CDS+3'UTR	2.13954	up	31.5672	14.366		1.38999	down	11.2784	16.0062	Conserved hypothetical protein.
Os06g0611100|mRNA|AK109238|CDS+3'UTR	2.13922	up	21.6412	7.13637		1.61127	down	53.8384	94.9052	Conserved hypothetical protein.
Os11g0670100|COMBINER_EST|Os11g0670100|8	2.13918	up	11.1597	4.08527		2.80858	up	15.2397	5.66282	Endonuclease/exonuclease/phosphatase family protein.
Os03g0221500|mRNA|AK109516|CDS+3'UTR	2.13902	up	79.0712	30.2876		1.10885	down	96.2787	111.088	Glycoside hydrolase, family 17 protein.
Os03g0448900|COMBINER|CI266607|6	2.13855	up	19.2205	4.46039		1.01181	up	4.13955	4.29098	(No Hit)
Os03g0766600|mRNA|AK063832|CDS+3'UTR	2.1384	up	25.3505	11.5943		1.39926	up	2251.48	1695.66	Hypothetical protein.
Os12g0270200|COMBINER_EST|CI259123|6	2.13808	up	1522.85	566.485		1.00185	down	74978.5	77874.2	Thiamine biosynthesis protein ThiC family protein.
Os08g0175300|mRNA|AK103236|CDS+3'UTR	2.13777	up	19.1971	7.2372		1.24966	down	193.39	251.129	PolI-like DNA polymerase.
Os09g0106700|mRNA|AK066141|CDS+3'UTR	2.13628	up	237.66	91.0348		1.76015	up	66.0164	43.0258	Myb proto-oncogene protein (C-myb). Splice isoform 3.
Os08g0326000|mRNA|AK106729|CDS+3'UTR	2.13618	up	24.643	9.39152		1.10731	up	29.833	28.0412	Conserved hypothetical protein.
Os08g0320300|mRNA|AK069354|CDS+3'UTR	2.13541	up	74.0759	26.6054		1.07016	up	402.273	389.159	Hypothetical protein.
Os09g0417500|mRNA|AK063513|CDS+3'UTR	2.13511	up	50.4275	19.3725		1.01591	down	128.45	135.471	TPR-like domain containing protein.
Os05g0576300|mRNA|AK106354|CDS+3'UTR	2.13446	up	44.6176	16.4771		1.14809	down	129.042	150.46	Zn-finger, C-x8-C-x5-C-x3-H type domain containing protein.
Os04g0675200|mRNA|AK121874|5'UTR+CDS	2.13398	up	38.2424	14.5308		1.00239	down	21.5668	22.4157	Hypothetical protein.
Os08g0421700|mRNA|AK107252|CDS+3'UTR	2.13373	up	80.7774	94.2819		1.30668	up	130.079	103.169	Zn-finger, CCHC type domain containing protein.
Os08g0543500|mRNA|AK121394|CDS+3'UTR	2.1336	up	120.972	45.5241		1.17326	up	44.6081	40.0883	Disease resistance protein family protein.
Os01g0361800|mRNA|AK067294|UTR	2.13342	up	65.6956	23.5573		1.54401	up	35.5331	24.3545	Hypothetical protein.
Os10g0578800|mRNA|AK066029|CDS+3'UTR	2.13177	up	3490.07	1361.65		1.33029	down	766.096	1050.39	LrgB-like protein family protein.
Os02g0237000|COMBINER_EST|Os02g0237000|8	2.13177	up	12.0475	4.43678		1.08873	up	9.30572	9.55884	Peroxidase (EC 1.11.1.7).
Os03g0245500|mRNA|AK064707|CDS+3'UTR	2.13146	up	259.157	97.3039		1.06957	up	158.932	150.402	Curculin-like (mannose-binding) lectin domain containing protein.
Os01g0206200|mRNA|AK102840|CDS+3'UTR	2.13098	up	186.427	70.0073		1.17224	down	401.278	488.121	Conserved hypothetical protein.
Os11g0256200|mRNA|AK107906|CDS+3'UTR	2.13089	up	276.038	105.299		1.29476	down	605.527	813.943	Eukaryotic protein of unknown function DUF842 family protein.
Os06g0708100|mRNA|AK066901|CDS+3'UTR	2.13083	up	32.0792	12.9211		1.02337	down	27.157	28.4986	Esterase/lipase/thioesterase domain containing protein.
Os01g0878000|mRNA|AK060162|CDS+3'UTR	2.13054	up	2543.01	1021.6		1.12584	up	8297.15	7641.76	Conserved hypothetical protein.
Os01g0685000|mRNA|AK109666|CDS+3'UTR	2.13025	up	112.553	42.3471		1.10953	up	41.524	39.3775	Conserved hypothetical protein.
Os07g0407700|mRNA|AK061089|CDS+3'UTR	2.12881	up	72.6461	28.3333		1.09245	up	101.816	96.6433	Hypothetical protein.
Os07g0677200|mRNA|AK104710|CDS+3'UTR	2.12788	up	814.362	305.43		1.45076	up	232.235	165.905	Peroxidase.
Os03g0150600|mRNA|AK066911|CDS+3'UTR	2.1278	up	186.607	69.7597		3.39079	up	126.592	39.3833	High affinity phosphate transporter 2 (Phosphate transporter).
Os08g0487000|mRNA|AK110869|CDS+3'UTR	2.12752	up	69.7618	25.8828		1.29117	up	58.7494	47.477	Conserved hypothetical protein.
Os09g0428300|COMBINER_EST|Os09g0428300|8	2.12685	up	16.2567	4.088		1.70902	down	8.31923	14.8669	Metabotropic gamma-aminobutyric acid receptor, type B family protein.
Os09g0115300|COMBINER_EST|Os09g0115300|8	2.12644	up	18.8061	4.73139		1.05188	down	4.3369	4.82344	Conserved hypothetical protein.
Os06g0244100|mRNA|AK100071|CDS+3'UTR	2.12521	up	597.148	226.043		1.0586	down	2404.03	2638.41	TPR-like domain containing protein.
Os12g0582700|mRNA|AK121238|CDS+3'UTR	2.12395	up	19.3031	4.94281		1.87367	up	10.5039	5.10806	Cytochrome P450 family protein.
Os02g0828200|mRNA|AK071199|CDS+3'UTR	2.12353	up	10005	3765.18		1.05441	up	16933.6	16645.3	TPR-like domain containing protein.
Os06g0722200|COMBINER|CI522187|6	2.12316	up	119.955	38.7668		1.33205	up	77.3988	58.0195	(No Hit)
Os04g0185600|COMBINER_EST|CI179631|6	2.12307	up	22.0936	8.49287		1.00747	down	5.70895	5.91194	Phosphate transporter 6.
Os02g0667000|mRNA|AK058849|CDS+3'UTR	2.12295	up	80.5054	29.6801		1.06748	down	66.579	73.4969	Complex 1 LYR protein family protein.
Os03g0832200|mRNA|AK070712|CDS+3'UTR	2.1202	up	24.0246	7.98664		3.29233	up	41.051	7.31962	Calcium-binding protein precursor (Calreticulin).
Os01g0207000|COMBINER_EST|Os01g0207000|8	2.11908	up	18.3274	4.54976		1.06609	down	4.0519	4.54918	Hypothetical protein.
Os04g0654500|COMBINER|CI560562|6	2.11876	up	24.0442	9.38795		1.13037	up	186.253	171.145	(No Hit)
Os07g0607500|mRNA|AK111068|CDS+3'UTR	2.1182	up	13.342	5.13124		1.19287	down	4.87906	5.85933	Protein of unknown function DUF1195 family protein.
Os02g0806300|mRNA|AK099828|CDS+3'UTR	2.11717	up	843.336	322.015		1.68717	up	677.046	419.655	Hypothetical protein.
Os11g0265900|mRNA|AK064889|CDS+3'UTR	2.11699	up	76.3373	29.1374		1.21302	up	914.298	780.513	Disease resistance protein family protein.
Os01g0950200|mRNA|AK109284|CDS+3'UTR	2.1166	up	29.9554	11.5287		1.03228	down	18.1975	19.5022	Conserved hypothetical protein.
Os01g0130200|COMBINER|CI449644|6	2.11567	up	745.708	288.802		2.13087	up	245.239	117.148	(No Hit)
osa-miR162b|Os04|Mature	2.11559	up	27.1215	10.0364		1.4034	up	9.9418	7.66904	miRNA
Os11g0250100|mRNA|AK119926|CDS+3'UTR	2.11546	up	19.9502	4.31294		1.5129	down	81.1719	125.736	Hypothetical protein.
Os05g0369300|mRNA|AK110893|CDS+3'UTR	2.11543	up	12.6368	4.73898		1.47951	up	12.2057	8.68083	Conserved hypothetical protein.
Os11g0417800|COMBINER|CI455200|0	2.11364	up	24.109	8.56908		1.76271	up	12.0184	7.17734	(No Hit)
Os07g0541700|mRNA|AK105128|CDS+3'UTR	2.11303	up	102.848	40.8277		1.7033	up	48.2433	29.3368	Receptor-like protein kinase 5.
Os01g0773600|mRNA|AK067004|CDS+3'UTR	2.11235	up	161.309	60.1324		1.62078	down	95.2599	187.607	Glycoside hydrolase, family 47 protein.
Os09g0361700|mRNA|AK109244|CDS+3'UTR	2.11051	up	36.6101	13.8617		1.08181	up	42.795	41.1102	Protein of unknown function UPF0203 family protein.
Os03g0281800|mRNA|AK067596|CDS+3'UTR	2.11016	up	226.155	85.3073		1.06843	down	426.388	472.912	Sulfated surface glycoprotein 185 precursor (SSG 185).
Os02g0216300|mRNA|AK102313|CDS+3'UTR	2.10928	up	5645.81	2128.51		1.93137	up	3862.1	2098.21	Conserved hypothetical protein.
Os02g0550900|mRNA|AK102807|CDS+3'UTR	2.10897	up	21.6313	9.39625		1.35844	down	13.932	19.3778	FAR1 domain containing protein.
Os06g0128500|mRNA|AK058563|CDS+3'UTR	2.10839	up	68.7921	26.9591		1.18913	down	351.855	435.197	Mitochondrial 39-S ribosomal L47 family protein.
Os02g0122600|COMBINER_EST|AU184851|6	2.10758	up	2363.61	899.073		2.23914	up	2378.72	1160.12	Calcium-binding EF-hand domain containing protein.
Os07g0601100|mRNA|AK062499|CDS+3'UTR	2.10629	up	1158.62	437.839		1.0549	down	612.769	670.184	NADPH HC toxin reductase (Fragment).
Os05g0541500|mRNA|AK101531|CDS+3'UTR	2.10615	up	41.3297	15.6994		1.09743	up	31.1409	29.8519	Cyclin-like F-box domain containing protein.
Os04g0365200|COMBINER|CI138407|6	2.10604	up	138.432	33.3055		1.40702	up	31.2904	23.1094	(No Hit)
Os06g0229800|mRNA|AF419099|CDS+3'UTR	2.10585	up	11.6494	4.39367		1.00283	down	4.11068	4.32805	Starch synthase isoform zSTSII-1 (EC 2.4.1.21) (Fragment).
Os04g0512900|mRNA|AK067204|5'UTR+CDS	2.1057	up	11.9221	4.53086		1.94131	up	9.48708	5.04385	Disease resistance protein family protein.
Os03g0167200|mRNA|AK066554|CDS+3'UTR	2.10453	up	531.159	200.403		1.16319	up	340.382	302.908	IQ calmodulin-binding region domain containing protein.
Os08g0562600|mRNA|AK061296|CDS+3'UTR	2.10357	up	11464.6	4373.28		1.06958	up	12152.4	11820.1	C2 domain containing protein.
Os03g0734200|mRNA|AK102957|CDS+3'UTR	2.10247	up	151.624	60.0524		1.31917	up	48.4773	38.3508	Hypothetical protein.
Os02g0136000|COMBINER_EST|CI549716|3	2.1017	up	76.1688	29.653		1.38294	up	63.7226	47.8487	Plant regulator RWP-RK domain containing protein.
Os05g0133100|mRNA|AK099152|CDS+3'UTR	2.10156	up	6033.87	2280.38		1.41995	up	3071.96	2241.42	PII protein.
Os10g0487600|mRNA|AK111375|CDS+3'UTR	2.10144	up	16.2318	6.59512		2.28499	up	26.595	12.1023	Conserved hypothetical protein.
Os02g0673200|COMBINER_EST|Os02g0673200|8	2.10112	up	27.2833	10.8737		1.03812	up	24.2916	23.416	Hypothetical protein.
Os08g0175700|mRNA|AK106589|CDS+3'UTR	2.10085	up	12.0666	4.57878		1.548	up	15.3153	10.3219	Hypothetical protein.
Os07g0487100|COMBINER_EST|CI139401|6	2.10061	up	29.8244	12.0628		4.20243	up	49.3903	7.47975	UDP-glucuronosyl/UDP-glucosyltransferase family protein.
Os02g0680500|mRNA|AK106401|CDS+3'UTR	2.09984	up	75.0995	28.7546		1.02077	down	242.167	255.967	Protein prenyltransferase domain containing protein.
Os09g0490200|mRNA|AK065979|CDS+3'UTR	2.09977	up	19.0087	7.42154		1.10192	down	9.99989	10.4794	EIL3.
Os10g0414800|mRNA|AK100246|CDS+3'UTR	2.09962	up	19.4399	4.16598		2.31657	down	3.74416	13.9852	Protein of unknown function DUF593 family protein.
Os01g0877900|mRNA|AK111134|CDS+3'UTR	2.09937	up	55.4696	21.1674		1.16449	down	28.0448	38.8194	Hypothetical protein.
Os04g0623500|mRNA|AK060221|CDS+3'UTR	2.09912	up	377.73	142.333		1.13214	up	256.341	235.373	(S)-2-hydroxy-acid oxidase, peroxisomal (EC 1.1.3.15) (Glycolate oxidase) (GOX) (Short chain alpha-hydroxy acid oxidase).
Os04g0349700|mRNA|AK119351|CDS+3'UTR	2.09877	up	604.576	227.798		1.4048	up	865.4	641.648	Leucine-rich repeat, typical subtype containing protein.
Os12g0546800|mRNA|AY100692|CDS+3'UTR	2.09849	up	23.1007	4.83785		1.0232	down	4.32035	4.65502	Alpha-expansin OsEXPA26.
Os09g0563300|mRNA|AK068277|CDS+3'UTR	2.09739	up	71.8839	27.5952		1.11424	down	624.01	721.48	60 kDa chaperonin (Protein Cpn60) (groEL protein).
Os05g0327000|mRNA|AK101588|CDS+3'UTR	2.09591	up	15.733	6.06727		1.31793	up	11.7649	9.07762	Cyclin-like domain containing protein.
Os01g0693300|mRNA|AK101201|CDS+3'UTR	2.09577	up	66.4128	25.7837		1.15867	down	26.8459	33.6876	Lipid phosphate phosphatase 2 (EC 3.1.3.-) (AtLPP2) (Phosphatidic acid phosphatase 2) (AtPAP2) (Prenyl diphosphate phosphatase).
Os04g0107200|mRNA|AK106201|CDS+3'UTR	2.09498	up	350.948	133.911		1.26701	up	282.54	231.103	D-isomer specific 2-hydroxyacid dehydrogenase, catalytic region domain containing protein.
Os03g0812500|mRNA|AK102548|UTR	2.09457	up	908.21	341.751		1.05365	down	17241.7	18845.8	Non-protein coding transcript, uncharacterized transcript.
Os03g0571900|COMBINER_EST|CI138831|6	2.09383	up	3118.19	1183.87		1.10964	down	541.926	626.014	Multi antimicrobial extrusion protein MatE family protein.
Os03g0624300|mRNA|AK062353|CDS+3'UTR	2.09379	up	126.975	50.9102		2.60537	up	1127.32	451.512	Hypothetical protein.
Os06g0245700|COMBINER_EST|CI312205|1	2.09332	up	1240.06	477.139		1.06581	up	3433.62	3339.96	Glycosyl hydrolase.
Os11g0271000|mRNA|AK110686|CDS+3'UTR	2.09265	up	25.4625	5.21831		6.74667	up	113.144	7.04759	Hypothetical protein.
Os02g0114800|COMBINER_EST|Os02g0114800|8	2.09241	up	2671.55	1043.73		1.02542	up	10517.1	10549.4	Myb, DNA-binding domain containing protein.
Os01g0203000|mRNA|AK067471|5'UTR+CDS	2.0923	up	1002.33	383.159		1.31028	up	429.251	338.838	Plant protein of unknown function DUF822 family protein.
Os01g0301100|mRNA|AK105556|CDS+3'UTR	2.09209	up	30.7002	12.2307		1.50641	down	4.92984	7.81748	Conserved hypothetical protein.
Os10g0460600|COMBINER_EST|Os10g0460600|8	2.09087	up	37.212	6.60622		1.0048	up	4.56066	4.74557	Hypothetical protein.
Os01g0871600|mRNA|AK103248|CDS+3'UTR	2.09052	up	148.5	57.2095		3.80901	up	56.9915	16.8528	TGF-beta receptor, type I/II extracellular region family protein.
Os04g0624900|mRNA|AK120897|CDS+3'UTR	2.09032	up	45.5149	17.2656		1.10153	down	33.2779	38.0257	Conserved hypothetical protein.
Os05g0488100|mRNA|AK109773|CDS+3'UTR	2.09027	up	42.3637	16.0822		1.14831	down	39.8239	47.1652	Conserved hypothetical protein.
Os05g0479700|COMBINER_EST|CI366754|6	2.09012	up	64.7547	25.7705		1.13784	up	48.8003	44.6406	NBS-LRR type resistance protein (Fragment).
Os11g0686500|mRNA|AK066559|CDS+3'UTR	2.08989	up	32.0597	11.8792		1.07451	up	16.5321	15.7029	Disease resistance protein family protein.
Os02g0189800|COMBINER_EST|Os02g0189800|8	2.08961	up	50.5123	19.1114		1.55553	up	54.6184	37.6812	ABC transporter related domain containing protein.
Os01g0359400|mRNA|AK072056|CDS+3'UTR	2.08944	up	50.8702	19.6136		1.08139	up	63.979	61.8364	Disease resistance protein family protein.
Os07g0155100|mRNA|AK105193|CDS+3'UTR	2.08927	up	634.42	242.636		1.17624	up	2180.74	1918.08	FAD dependent oxidoreductase family protein.
Os04g0414300|COMBINER_EST|CI388543|6	2.08923	up	785.721	300.104		1.02038	down	444.925	470.601	RNA-binding region RNP-1 (RNA recognition motif) domain containing protein.
osa-miR166k|Os02|Mature	2.08887	up	17.2829	6.6477		1.23882	up	6.63958	5.37675	miRNA
Os05g0461900|COMBINER_EST|Os05g0461900|8	2.08809	up	41.1557	15.6681		1.23799	up	17.4545	14.5643	Cation efflux protein family protein.
Os07g0119100|COMBINER_EST|AU172406|6	2.08769	up	1043.17	385.171		1.0253	up	837.999	846.522	Conserved hypothetical protein.
Os03g0679100|COMBINER_EST|Os03g0679100|8	2.08767	up	25.2824	10.6822		1.08708	down	8.37515	9.19717	Conserved hypothetical protein.
Os04g0132400|mRNA|AK110400|CDS+3'UTR	2.08762	up	19.8332	7.93211		1.19638	up	7.38294	5.9278	Conserved hypothetical protein.
Os02g0787600|mRNA|AK071978|CDS+3'UTR	2.08756	up	1327.79	506.501		1.16104	up	4950.69	4431.85	Ionotropic glutamate receptor family protein.
Os10g0540800|mRNA|AK069597|CDS+3'UTR	2.08739	up	129.875	33.9673		1.83181	up	31.1513	14.3698	Hypothetical protein.
Os11g0594600|COMBINER|CI137020|6	2.08674	up	21.3187	9.05056		1.29788	down	184.967	261.159	(No Hit)
Os11g0417200|COMBINER_EST|AU092884|7	2.08638	up	12.5509	4.59861		1.81522	up	40.4422	22.6608	Hypothetical protein.
Os04g0543700|mRNA|AY644644|CDS+3'UTR	2.08535	up	128.571	48.703		1.09194	up	77.8608	73.8675	Meiotic serine proteinase.
Os01g0945300|mRNA|AK065371|CDS+3'UTR	2.08491	up	4104.25	1573.03		1.09039	up	22463.9	21356.4	Amino acid/polyamine transporter I family protein.
Os08g0136500|mRNA|AK061187|CDS+3'UTR	2.08461	up	20.2598	4.9507		1.56293	down	12.7204	22.4832	Protein of unknown function DUF26 domain containing protein.
Os04g0271700|mRNA|AK099145|CDS+3'UTR	2.08379	up	883.678	337.423		1.01612	up	160.488	163.727	UDP-glucuronosyl/UDP-glucosyltransferase family protein.
Os09g0429300|mRNA|AK064560|UTR	2.08371	up	33.2737	12.7698		1.09938	up	35.3925	32.6278	Non-protein coding transcript, putative npRNA.
Os01g0851100|mRNA|AK071217|5'UTR+CDS	2.08284	up	53.9625	20.7106		1.43901	up	28.169	19.4861	Axi 1 (Auxin-independent growth promoter)-like protein.
Os04g0665400|mRNA|AK103448|CDS+3'UTR	2.0828	up	112.307	42.7082		1.09688	up	317	300.06	Cell division protein FtsZ family protein.
Os12g0270500|COMBINER_EST|Os12g0270500|8	2.08078	up	32.1763	6.77921		1.00391	down	4.14859	4.374	Conserved hypothetical protein.
Os07g0205900|mRNA|AK069835|5'UTR+CDS	2.08063	up	46.811	7.09235		1.07035	up	7.21911	8.50399	ARM repeat fold domain containing protein.
Os01g0103600|mRNA|AK102848|CDS+3'UTR	2.08061	up	24.5843	9.47234		1.24417	down	29.7854	38.3942	Emopamil-binding family protein.
Os10g0135100|COMBINER_EST|Os10g0135100|8	2.08049	up	171.553	60.7075		1.34005	up	174.342	133.99	NB-ARC domain containing protein.
Os07g0670000|mRNA|AK109518|CDS+3'UTR	2.08036	up	107.778	42.5551		1.05035	down	354.03	385.797	TPR-like domain containing protein.
osa-miR166l|Os09|Mature	2.0802	up	18.1515	7.41432		1.11018	down	4.71841	5.38762	miRNA
Os08g0113000|mRNA|AK069503|CDS+3'UTR	2.07968	up	159.045	62.1689		2.73499	up	204.93	77.8371	Peroxidase 47 precursor (EC 1.11.1.7) (Atperox P47) (ATP32).
Os12g0614900|mRNA|AK066039|CDS+3'UTR	2.0794	up	133.745	51.0425		1.29128	up	62.8346	50.4352	Hypothetical protein.
Os03g0625800|mRNA|AK066101|CDS+3'UTR	2.07851	up	15.1319	5.9283		1.01562	up	22.7672	22.9043	Zn-finger, cysteine-rich C6HC domain containing protein.
Os01g0355500|mRNA|AK119920|5'UTR+CDS	2.07652	up	245.631	93.7211		1.08455	down	144.852	161.905	TolA family protein.
Os03g0429000|mRNA|AK102768|CDS+3'UTR	2.07532	up	5851.25	2163.27		1.33044	up	2762.8	2151.94	Proteinase inhibitor I25, cystatin family protein.
Os11g0495700|COMBINER_EST|Os11g0495700|8	2.07471	up	39.2497	16.2401		1.26321	up	93.3382	78.7414	FAD linked oxidase, N-terminal domain containing protein.
Os01g0276200|COMBINER_EST|CI141240|6	2.07454	up	114.609	48.7784		1.27036	down	590.109	776.854	Porin, eukaryotic type family protein.
Os07g0195300|COMBINER|CI446247|6	2.07415	up	207.195	80.1797		1.21277	up	926.803	793.605	(No Hit)
Os02g0561800|COMBINER|CI262881|6	2.07361	up	51.925	20.0616		1.38222	up	70.9413	52.0218	(No Hit)
Os02g0448000|COMBINER_EST|CI075703|0	2.07269	up	24.5624	10.138		1.38409	up	11.1366	7.25106	Protein of unknown function DUF296 domain containing protein.
Os08g0503800|mRNA|AJ621918|CDS	2.072	up	110.429	34.9603		1.4494	up	48.5596	36.1145	Beta-(1,2)-xylosyltransferase (EC 2.4.2.38).
Os06g0488200|mRNA|AY224553|CDS	2.07191	up	213.161	82.498		1.20412	up	157.039	138.686	Myosin.
Os11g0618500|mRNA|AK068193|CDS+3'UTR	2.07145	up	371.736	141.965		1.23331	up	276.925	232.729	Protein of unknown function DUF594 family protein.
Os09g0517600|mRNA|AK101828|CDS+3'UTR	2.0713	up	1029.23	404.293		1.17809	up	442.533	388.575	Actin-binding FH2 domain containing protein.
Os06g0613800|COMBINER_EST|CI260116|6	2.07096	up	125.73	47.5853		1.1752	up	68.3663	60.2116	Peptidase aspartic family protein.
Os02g0818000|mRNA|AK104684|CDS+3'UTR	2.07088	up	12161.1	5289.86		1.48869	up	127771	89054.7	CBS domain containing protein.
Os05g0495300|mRNA|AK069722|CDS+3'UTR	2.07025	up	5939.45	2280.51		1.14155	up	1893.62	1716.58	Hypothetical protein.
Os10g0111300|mRNA|AK066625|5'UTR+CDS	2.07017	up	63.1091	19.8887		1.24237	up	255.577	214.481	TGF-beta receptor, type I/II extracellular region family protein.
Os04g0204100|COMBINER_EST|Os04g0204100|8	2.06999	up	17.8185	5.35009		1.27647	down	4.07955	5.83154	Conserved hypothetical protein.
Os04g0634000|mRNA|AK106486|CDS+3'UTR	2.06994	up	29.1174	11.3928		1.21628	up	17.954	14.9558	S-locus glycoprotein family protein.
Os05g0340600|COMBINER|CI554554|6	2.06973	up	344.912	134.127		1.13933	up	145.917	134.456	(No Hit)
Os10g0344000|mRNA|AK105578|CDS+3'UTR	2.06911	up	429.084	165.909		1.57811	up	105.899	69.1717	Multi antimicrobial extrusion protein MatE family protein.
Os02g0167100|mRNA|AK066425|CDS+3'UTR	2.06859	up	13728	5152.44		1.09735	up	2925.46	2761.15	3-mercaptopyruvate sulfurtransferase precursor (EC 2.8.1.1).
Os11g0525700|mRNA|AK073354|CDS+3'UTR	2.06837	up	198.914	78.0986		1.02831	up	962.044	973.4	Hypothetical protein.
Os05g0431700|COMBINER_EST|CI145133|6	2.06771	up	1293.46	499.604		1.08927	up	6240.68	5911.53	TGF-beta receptor, type I/II extracellular region family protein.
Os09g0498600|mRNA|AK066995|CDS+3'UTR	2.06769	up	31.8125	12.7415		1.16488	up	97.1194	86.3135	HEN4 isoform 2.
Os02g0216300|mRNA|AK102090|CDS+3'UTR	2.06739	up	4015.85	1547.96		1.86088	up	2397.96	1348.16	Conserved hypothetical protein.
Os05g0519600|mRNA|AK071101|CDS+3'UTR	2.06667	up	29.631	11.6368		1.18874	up	130.228	113.45	4-methyl-5(B-hydroxyethyl)-thiazol monophosphate biosynthesis enzyme.
Os03g0133000|mRNA|AK107090|CDS+3'UTR	2.06607	up	1011.34	358.593		3.07517	up	451.359	152.584	No apical meristem (NAM) protein domain containing protein.
Os03g0772600|mRNA|AK120949|CDS+3'UTR	2.06579	up	369.376	143.426		1.80432	up	1313.96	754.564	Protein kinase family protein.
Os03g0321700|mRNA|AK101653|CDS+3'UTR	2.06484	up	63.4067	24.2739		1.2749	up	29.3898	23.9827	WRKY transcription factor 55.
Os11g0592100|mRNA|AY435041|CDS+3'UTR	2.06416	up	53.0135	19.8712		3.53914	up	36.0968	10.5046	Barwin.
Os09g0317700|mRNA|AK101117|CDS+3'UTR	2.06382	up	32.6545	13.2366		1.13202	up	83.6777	76.7983	Myb, DNA-binding domain containing protein.
Os10g0100900|mRNA|AK068970|CDS+3'UTR	2.06358	up	70.2078	27.5311		1.03138	down	66.2175	70.7063	Conserved hypothetical protein.
Os10g0389200|COMBINER_EST|CI479132|6	2.06287	up	90.3851	33.0332		1.21275	up	48.0833	42.3425	Red chlorophyll catabolite reductase (EC 1.-.-.-) (RCC reductase) (HvRCCR) (Fragment).
Os06g0274800|mRNA|AK060295|CDS+3'UTR	2.06269	up	46.6182	18.042		1.19965	up	28.6668	25.7134	Peroxidase 11 precursor (EC 1.11.1.7) (Atperox P11) (ATP23a/ATP23b).
Os03g0833200|mRNA|AK102870|CDS+3'UTR	2.06224	up	195.36	77.1149		1.00569	up	304.731	314.111	Conserved hypothetical protein.
Os07g0652200|COMBINER|CI086459|6	2.06216	up	39.5882	15.6667		2.6847	down	16.8993	80.846	(No Hit)
Os09g0563300|mRNA|AK060773|CDS+3'UTR	2.06211	up	62.1971	24.0428		1.15911	down	614.904	738.8	60 kDa chaperonin (Protein Cpn60) (groEL protein).
Os01g0578700|COMBINER_EST|Os01g0578700|8	2.06173	up	35.2761	13.4835		1.20131	up	26.9818	23.2382	Hypothetical protein.
Os08g0535800|mRNA|AK067906|CDS+3'UTR	2.06129	up	26923.1	10486.3		1.03941	down	8205.62	8857.03	No apical meristem (NAM) protein domain containing protein.
Os04g0623400|mRNA|AK100249|CDS+3'UTR	2.06008	up	15.1966	5.82586		1.12273	down	26.0745	30.5806	Exonuclease domain containing protein.
Os01g0598300|COMBINER|CI260116|6	2.05998	up	130.061	47.9732		1.13352	up	52.9529	46.651	(No Hit)
Os04g0185100|mRNA|AK119406|CDS+3'UTR	2.05982	up	75.1771	29.1459		1.18428	down	68.3893	83.5831	Conserved hypothetical protein.
Os02g0119700|mRNA|AK108777|CDS+3'UTR	2.0592	up	36.521	14.2834		1.03695	down	51.3369	55.3347	TPR-like domain containing protein.
Os12g0273300|mRNA|AK065346|CDS+3'UTR	2.05834	up	83.3714	31.4587		1.27268	up	69.9849	57.0203	Disease resistance protein family protein.
Os01g0224700|mRNA|AK070386|CDS+3'UTR	2.05695	up	46.147	17.5799		1.0563	up	22.5124	22.094	Flavin monoxygenase-like protein floozy.
Os01g0124000|mRNA|AK065846|CDS+3'UTR	2.05652	up	103.841	44.8925		1.50846	up	365.395	203.758	Bowman Birk trypsin inhibitor.
Os08g0101500|mRNA|AK103792|CDS+3'UTR	2.05583	up	559.287	218.07		1.01815	up	737.308	746.684	Conserved hypothetical protein.
Os08g0101500|mRNA|AK106547|CDS+3'UTR	2.05576	up	549.729	213.868		1.04095	up	745.069	739.903	Conserved hypothetical protein.
Os01g0779800|mRNA|AK119965|CDS+3'UTR	2.05482	up	28.2288	6.38818		1.0862	down	4.67529	5.40126	Hypothetical protein.
Os02g0571800|mRNA|AY347881|5'UTR+CDS	2.05474	up	20.9609	8.11123		1.24277	down	28.8667	37.065	Terpene synthase-like domain containing protein.
Os06g0589300|mRNA|AK065426|CDS+3'UTR	2.05461	up	11.7903	4.57685		1.00521	up	4.75276	4.88775	Viral coat and capsid protein family protein.
Os08g0107900|COMBINER_EST|CI554888|0	2.05449	up	18.8405	7.33579		1.16869	up	14.9681	14.0363	Mago nashi-like protein.
Os06g0215100|COMBINER_EST|CI278485|6	2.05433	up	491.978	191.602		2.44553	up	144.388	64.6948	Conserved hypothetical protein.
Os12g0419700|mRNA|AK071980|UTR	2.05378	up	13.4469	4.59898		1.13522	up	11.0646	10.0464	Non-protein coding transcript, uncharacterized transcript.
Os04g0523700|COMBINER_EST|Os04g0523700|8	2.05344	up	65.139	25.4303		1.03522	up	22.5639	22.9955	UDP-glucuronosyl/UDP-glucosyltransferase family protein.
Os01g0824600|mRNA|AK119278|CDS+3'UTR	2.05336	up	122.222	47.9757		2.02265	up	17.8469	9.02693	Protein kinase domain containing protein.
Os02g0190300|COMBINER_EST|CI370857|0	2.05322	up	251.766	99.5799		1.27679	up	268.956	216.5	P-glycoprotein homologue.
Os10g0128100|mRNA|AK111012|CDS+3'UTR	2.05234	up	286.594	112.225		1.10416	down	406.983	465.881	Conserved hypothetical protein.
Os08g0519700|mRNA|AK064559|CDS+3'UTR	2.05178	up	300.131	117.64		1.13775	up	389.49	355.612	Protein of unknown function DUF630 domain containing protein.
Os02g0817700|mRNA|AY224469|CDS	2.05157	up	8060.79	3145.58		1.00413	up	6759.79	6990.88	Acetyl-CoA acyltransferase (3-ketoacyl-coa thiolase) (EC 2.3.1.16).
Os01g0328300|mRNA|AK064025|CDS+3'UTR	2.05143	up	44.1076	17.4168		1.09973	up	90.4094	85.2668	Cyclin-like F-box domain containing protein.
Os02g0704000|mRNA|AK064824|CDS+3'UTR	2.05125	up	23585.8	9198.39		1.09865	up	50727.1	48195.1	Zeaxanthin cleavage oxygenase.
Os01g0738600|mRNA|AK120616|5'UTR+CDS	2.05081	up	83.0768	32.6777		1.02881	down	82.9817	87.3151	Epsin, N-terminal domain containing protein.
Os07g0408100|mRNA|AK108466|CDS+3'UTR	2.05048	up	15.9295	6.59155		1.13048	up	28.8192	26.1921	G-protein beta WD-40 repeat containing protein.
Os09g0427100|mRNA|AK100693|CDS+3'UTR	2.04992	up	15.2903	5.3769		1.38957	down	9.94273	14.4801	Hypothetical protein.
Os01g0369700|mRNA|AF309382|CDS+3'UTR	2.04861	up	55315.9	21304.8		1.05414	down	1651.93	1806.56	Glutathione S-transferase GST 8 (EC 2.5.1.18).
Os08g0520400|mRNA|AK119371|CDS+3'UTR	2.04812	up	94.4103	38.8083		1.02092	up	54.0306	55.3809	Conserved hypothetical protein.
Os02g0661300|mRNA|AK106503|CDS+3'UTR	2.04806	up	29.0694	12.3631		1.25549	up	24.6605	20.765	Conserved hypothetical protein.
Os04g0477200|mRNA|AK063874|UTR	2.04715	up	50.3487	19.7809		1.03648	down	366.257	394.249	Protein prenyltransferase domain containing protein.
Os08g0478000|mRNA|AK059493|CDS+3'UTR	2.04683	up	28.9711	13.3033		1.08552	down	33.9605	41.2909	Conserved hypothetical protein.
Os11g0647000area|Prediction| Os11g0647000|CDS1	2.0468	up	43.1477	16.8939		1.45999	up	29.1047	21.5927	(No Hit)
Os01g0642900|mRNA|AK073560|CDS+3'UTR	2.04629	up	235.207	93.7027		1.09878	down	805.532	917.632	Single-strand binding protein/Primosomal replication protein n family protein.
Os09g0385700|mRNA|AK065210|CDS+3'UTR	2.04562	up	1382.73	523.061		1.45369	up	597.156	426.659	Zn-finger, AN1-like domain containing protein.
Os01g0182600|mRNA|AK100147|5'UTR+CDS	2.04526	up	3900.53	1543.56		1.1128	up	13664.1	12737.6	Gigantea homologue (Fragment).
Os03g0667100|mRNA|AK065952|CDS+3'UTR	2.04509	up	1008.91	413.803		2.7665	up	731.505	273.961	BTB/POZ domain containing protein.
Os02g0162900|COMBINER|CI260116|6	2.04505	up	126.73	48.2591		1.06896	up	57.1225	53.5594	(No Hit)
Os11g0132600|mRNA|AK062199|CDS+3'UTR	2.0436	up	357.849	139.193		1.11578	up	1463.62	1360.51	Arabinoxylan arabinofuranohydrolase isoenzyme AXAH-II.
Os02g0266500|mRNA|AK100307|CDS+3'UTR	2.04347	up	52.2151	20.8243		1.13973	down	344.249	407.309	RASPBERRY3.
Os02g0532500|mRNA|AK059817|CDS+3'UTR	2.0429	up	19897.5	7795.28		1.10332	down	4996.27	5674.01	RmlC-like cupin family protein.
Os06g0584200|mRNA|AK106549|CDS+3'UTR	2.04226	up	324.053	126.775		1.09646	up	494	470.889	Conserved hypothetical protein.
Os07g0513200|mRNA|AK101410|CDS+3'UTR	2.04206	up	24.8717	9.30391		1.06321	up	81.7843	79.811	TPR-like domain containing protein.
Os10g0421800|mRNA|AK119359|5'UTR+CDS	2.04199	up	73.8398	30.6838		1.05777	down	2543.36	2789.84	Protein prenyltransferase domain containing protein.
Os03g0196100|mRNA|AK107004|CDS+3'UTR	2.04062	up	15.6537	6.06248		1.01857	down	21.8128	23.0374	Hypothetical protein.
Os01g0178900|mRNA|AK110770|CDS+3'UTR	2.04002	up	47.1593	17.9504		1.57875	up	40.9111	26.9003	Hypothetical protein.
Os04g0556500|mRNA|AK120794|CDS+3'UTR	2.03971	up	251.014	97.2339		1.18108	up	121.055	106.198	Cis-zeatin O-glucosyltransferase.
Os02g0830200|COMBINER_EST|Os02g0830200|8	2.03828	up	145.678	56.8186		1.14902	up	72.8571	65.7079	ZmRR2 protein (Response regulator 2).
Os08g0535800|mRNA|AK104766|CDS+3'UTR	2.03821	up	26901.8	10561.3		1.0632	down	8019.47	8838.91	No apical meristem (NAM) protein domain containing protein.
Os01g0182600|mRNA|AK067038|CDS+3'UTR	2.03816	up	13520.8	5377.58		1.11866	up	46107.1	42738.3	Gigantea homologue (Fragment).
Os01g0824700|mRNA|AK121084|CDS+3'UTR	2.038	up	29.6278	11.5575		1.13201	up	15.6389	14.2463	Cyclin-like F-box domain containing protein.
Os02g0181900|COMBINER_EST|AU172375|7	2.03756	up	1787.47	698.805		1.01576	down	403.1	430.819	ClpB.
Os04g0525700|mRNA|AK105830|CDS+3'UTR	2.03748	up	11.4917	4.35882		2.06277	down	4.34641	11.0427	Peptidase S10, serine carboxypeptidase family protein.
Os07g0540800|COMBINER_EST|Os07g0540800|8	2.0367	up	140.307	58.0128		1.18435	up	182.661	159.872	Serine/threonine protein kinase family protein.
Os07g0599900|mRNA|AK062673|CDS+3'UTR	2.03603	up	59.0948	24.8715		1.06992	down	100.724	115.446	Conserved hypothetical protein.
Os01g0783700|mRNA|AK109278|CDS+3'UTR	2.03587	up	21.3923	8.36377		1.51504	up	13.5469	8.76789	EF-hand Ca2+-binding protein CCD1.
Os01g0116500|COMBINER_EST|Os01g0116500|8	2.03557	up	7293.62	2876.24		1.57522	up	6390.78	4185.71	Hypothetical protein.
Os03g0449000|COMBINER|CI260116|6	2.03545	up	122.424	46.5182		1.31474	up	53.136	41.2828	(No Hit)
Os11g0522300|COMBINER|CI260116|6	2.03539	up	128.634	49.5519		1.14442	up	54.6908	48.4906	(No Hit)
Os01g0847800|mRNA|AK100718|CDS+3'UTR	2.03424	up	316.531	125.144		1.09832	up	406.782	396.83	Reductase-like protein.
Os09g0246100|COMBINER|CI403079|x	2.03398	up	17.7477	6.66076		1.08407	up	8.47441	6.9829	(No Hit)
Os05g0479800|mRNA|AK121345|CDS+3'UTR	2.0334	up	125.767	48.9828		1.33128	up	165.062	129.083	Disease resistance protein family protein.
Os04g0436800|mRNA|AK101115|CDS+3'UTR	2.03326	up	78.9378	31.115		1.15224	down	1196.22	1427.23	Protein prenyltransferase domain containing protein.
Os01g0776800|mRNA|AK070639|CDS+3'UTR	2.03292	up	158.946	62.3019		1.41588	up	131.276	97.4199	Conserved hypothetical protein.
Os03g0719700|mRNA|AK065707|CDS+3'UTR	2.03234	up	92.4309	35.7528		1.34824	down	20.3456	28.5057	Conserved hypothetical protein.
Os09g0461500|mRNA|AK102328|CDS+3'UTR	2.03211	up	3843.88	1522.93		2.30229	down	21.7356	58.6659	Esterase/lipase/thioesterase domain containing protein.
Os08g0544600|mRNA|AK109237|CDS+3'UTR	2.03174	up	27.5686	11.042		1.37883	down	56.2867	80.8026	Conserved hypothetical protein.
Os12g0624400|COMBINER|CI481833|6	2.0317	up	19.3068	8.05504		1.23795	down	5.09892	7.20739	(No Hit)
Os02g0656400|mRNA|AK058940|CDS+3'UTR	2.03164	up	139.406	52.9054		1.63971	up	24.2587	15.4856	Conserved hypothetical protein.
Os08g0538700|COMBINER_EST|CI367959|0	2.03137	up	26.3024	5.50154		1.34343	up	10.8091	8.57395	Retinoblastoma-related protein.
Os03g0800000|mRNA|AK064790|CDS+3'UTR	2.03126	up	1350.19	529.967		1.68792	up	75.7313	47.0448	Conserved hypothetical protein.
Os03g0339900|mRNA|AK066541|CDS+3'UTR	2.02989	up	21.1743	9.15934		1.03553	up	911.261	914.237	Serine/threonine protein kinase.
Os04g0490500|mRNA|AK065576|CDS+3'UTR	2.02954	up	1222.8	478.553		1.23513	up	3241.29	2760.55	Pto kinase interactor 1.
Os05g0313700|mRNA|AK107553|CDS+3'UTR	2.02936	up	23.6255	8.56802		1.14242	down	10.3281	13.7123	Hypothetical protein.
Os02g0262800|mRNA|AK073576|CDS+3'UTR	2.02819	up	878.49	342.125		1.09812	down	298.883	340.176	NBS-LRR protein (Fragment).
Os10g0561600|COMBINER|CI027678|6	2.02818	up	12.9601	5.11376		1.28303	up	26.2103	21.7836	(No Hit)
Os02g0704000|mRNA|AK099580|CDS+3'UTR	2.02818	up	25159.9	9928.86		1.50541	up	63809.3	45931.3	Zeaxanthin cleavage oxygenase.
Os09g0357400|COMBINER_EST|Os09g0357400|8	2.02794	up	10.6807	4.21331		1.69891	down	3.81867	6.7214	Disease resistance protein family protein.
Os06g0138200|mRNA|AK058914|CDS+3'UTR	2.02741	up	38.0078	15.1558		1.15924	down	30.0866	36.1381	2OG-Fe(II) oxygenase domain containing protein.
Os04g0562100|mRNA|AK060598|CDS+3'UTR	2.02714	up	1888.23	747.097		1.64085	up	2069.4	1296.29	Amino acid/polyamine transporter II family protein.
Os12g0294800|COMBINER|CI449716|6	2.02632	up	40.531	16.7111		6.932	down	5.40433	148.623	(No Hit)
Os08g0433300|COMBINER_EST|CI136143|6	2.026	up	1477.29	591.867		1.08097	up	1352.86	1296.86	Sialidase domain containing protein.
Os08g0210900|COMBINER_EST|Os08g0210900|8	2.02588	up	122.048	48.1868		1.33104	down	17.3842	22.1245	Hypothetical protein.
Os01g0369700|mRNA|AK120046|CDS+3'UTR	2.02544	up	51175.1	19923.2		1.09007	down	1399.84	1583.14	Glutathione S-transferase GST 8 (EC 2.5.1.18).
Os07g0631500|COMBINER|CI552320|x	2.02475	up	1337.36	546.683		1.4151	up	1020.39	756.527	(No Hit)
Os12g0170300|COMBINER_EST|CI363384|6	2.02388	up	242.036	99.3116		1.06668	up	2659.17	2585.25	Bile acid:sodium symporter family protein.
Os07g0231500|mRNA|AK109283|CDS+3'UTR	2.02384	up	10054.9	3930.12		1.10214	up	3518.86	3307.63	Cyclin-like domain containing protein.
Os09g0522000|mRNA|AK062422|CDS+3'UTR	2.02378	up	62.8764	25.1484		1.14522	up	60.5854	54.9433	CBF-like protein.
Os03g0441400|mRNA|AK119281|CDS+3'UTR	2.02378	up	108.551	43.5663		1.00175	down	356.332	370.816	TPR-like domain containing protein.
Os04g0488500|mRNA|AK069116|CDS+3'UTR	2.02299	up	91.0515	36.3433		1.01745	down	580.953	613.636	TPR-like domain containing protein.
Os03g0424900|COMBINER|CI260116|6	2.02255	up	136.377	52.6133		1.28995	up	54.2899	42.9314	(No Hit)
Os04g0450400|mRNA|AK121979|CDS+3'UTR	2.02219	up	2278.92	894.787		1.01171	down	602.089	631.707	Zn-finger, RING domain containing protein.
Os07g0613300|mRNA|AK106898|CDS+3'UTR	2.02193	up	32.0511	12.9869		1.22948	down	19.8946	25.3862	Exportin-t.
Os07g0582400|mRNA|AK102676|CDS+3'UTR	2.02119	up	22812.2	8993.29		1.77418	up	3215.16	1911.8	Sorbitol transporter.
Os01g0515300|mRNA|AK111708|CDS+3'UTR	2.02088	up	22.676	8.59775		1.2396	up	10.2671	8.7895	Protein kinase domain containing protein.
Os07g0448400|mRNA|AK107700|CDS+3'UTR	2.01969	up	379.619	151.805		1.28351	down	23.0105	29.0205	Plasma membrane integral protein ZmPIP2-6.
Os12g0216000|mRNA|AK105304|CDS+3'UTR	2.0194	up	26.6925	10.4891		1.0728	down	56.7329	62.9507	Conserved hypothetical protein.
Os01g0670800|mRNA|AB071291|CDS+3'UTR	2.01913	up	12.1199	4.69702		1.39032	down	17.666	24.719	Transcriptional factor B3 family protein.
Os09g0369000|mRNA|AK070758|UTR	2.01884	up	6325.98	2498.22		1.02114	up	2334.98	2370.46	AP2 domain transcription factor RAP2.3 (Related to AP2 protein 3) (Cadmium-induced protein AS30).
Os03g0737300|mRNA|AK071016|CDS+3'UTR	2.01877	up	111.2	42.6044		1.75902	up	51.4979	31.3775	Magnesium-dependent phosphatase-1 family protein.
Os04g0105500|mRNA|AK068066|CDS+3'UTR	2.01859	up	246.425	97.3853		1.12076	up	341.327	317.15	Uridylate kinase (EC 2.7.4.-) (UK) (Uridine monophosphate kinase) (UMP kinase) (UMP/CMP kinase).
Os11g0645800area|Prediction|Os11g0645800|CDS1	2.01833	up	29.1498	11.519		1.19235	down	12.8649	16.224	(No Hit)
Os07g0647300|COMBINER_EST|CI394722|3	2.01805	up	30.3366	11.9321		1.19044	down	63.0093	77.7658	Mitochondrial import inner membrane translocase, subunit Tim44 family protein.
Os03g0244200|mRNA|AK101837|CDS+3'UTR	2.01769	up	478.367	184.12		1.4743	up	476.786	337.416	Thaumatin-like protein.
Os07g0184900|mRNA|AK102995|CDS+3'UTR	2.01747	up	49.8002	19.993		1.12503	down	83.31	97.0716	ATP-dependent DNA helicase, 70 kDa subunit family protein.
Os02g0721000|mRNA|AK108039|CDS+3'UTR	2.01672	up	10.101	3.99601		1.26703	down	4.91974	6.31786	Conserved hypothetical protein.
Os12g0635500|COMBINER_EST|CI385749|6	2.01625	up	1063.59	418.871		1.44897	up	542.535	388.324	Arabidopsis protein of unknown function DUF266 family protein.
Os03g0241500|mRNA|AK058297|CDS+3'UTR	2.01598	up	11.1371	4.13472		1.11075	up	4.27731	4.069	Hypothetical protein.
osa-miR169e|Os02|5'seq	2.0153	up	135.327	55		1.2065	up	475.601	410.242	miRNA
Os11g0227600|mRNA|AK101375|CDS+3'UTR	2.01497	up	18.3042	7.22672		1.10047	up	10.0645	8.9116	Conserved hypothetical protein.
Os01g0807900|mRNA|AK072454|CDS+3'UTR	2.01475	up	99.526	40.5851		1.29087	up	214.645	172.977	Dihydroorotase region domain containing protein.
Os02g0153500|COMBINER|CI397257|1	2.01468	up	14.9148	5.79574		2.11514	down	3.71749	9.31576	(No Hit)
Os07g0181000|mRNA|AK060932|CDS+3'UTR	2.0141	up	619.88	249.05		1.1343	up	4938.42	4511.3	Pyruvate kinase isozyme A, chloroplast precursor (EC 2.7.1.40).
Os11g0433600|mRNA|AK064185|CDS+3'UTR	2.01384	up	299.854	120.92		1.02191	down	2558.68	2711.2	TPR-like domain containing protein.
Os10g0497300|mRNA|AB110016|CDS+3'UTR	2.0133	up	105.164	42.0083		1.2014	up	94.0441	80.8592	Conserved hypothetical protein.
Os02g0623400|COMBINER_EST|CI179020|6	2.01328	up	15.7673	6.41282		1.7472	up	82.5937	49.018	Ribulose bisphosphate carboxylase, large chain family protein.
Os04g0571200|mRNA|AK071401|CDS+3'UTR	2.01315	up	19.3612	8.70684		2.17233	down	21.1731	63.0827	Zn-finger, RING domain containing protein.
Os06g0131400|mRNA|AK062712|UTR	2.01309	up	12489.3	4938.82		1.14812	down	2410.51	2880.45	Non-protein coding transcript, unclassifiable transcript.
Os03g0725300|mRNA|AK063969|CDS+3'UTR	2.01243	up	126.251	50.1253		1.05951	up	210.893	206.312	Metallophosphoesterase domain containing protein.
Os01g0174200|mRNA|AK121228|CDS+3'UTR	2.01209	up	157.589	62.6073		1.15944	up	124.468	111.901	Hypothetical protein.
Os05g0133100|mRNA|AK068407|CDS+3'UTR	2.01163	up	6301.78	2491.36		1.36351	up	3478.75	2644.63	PII protein.
Os04g0665400|mRNA|AF383876|CDS+3'UTR	2.01136	up	309.814	124.904		1.11116	up	985.988	917.596	Cell division protein FtsZ family protein.
Os11g0575600|mRNA|AK073570|CDS+3'UTR	2.01093	up	17.5051	4.81079		1.0586	down	4.43423	4.96971	Lipoxygenase L-2; lipoxygenase.
Os02g0538400|COMBINER_EST|Os02g0538400|8	2.01064	up	13.2999	5.13295		1.20301	up	115.333	99.0369	ARM repeat fold domain containing protein.
Os02g0312800|mRNA|AK112066|CDS+3'UTR	2.01047	up	54.4392	21.6539		1.03086	down	229.896	246.405	Ankyrin repeat containing protein.
Os01g0803200|mRNA|AK072206|CDS+3'UTR	2.01031	up	4561.23	1802.1		1.35776	up	31069.3	24386	Cysteine proteinase inhibitor-I (Oryzacystatin-I).
Os06g0621900|mRNA|AK101940|CDS+3'UTR	2.01021	up	74.0786	29.8685		1.07388	up	46.7435	45.4297	Alpha-expansin OsEXPA16 (Fragment).
Os02g0592600|mRNA|AK099683|CDS+3'UTR	2.01021	up	124.825	49.4055		1.06189	up	79.6246	77.7849	Copper amine oxidase family protein.
Os04g0621300|COMBINER_EST|Os04g0621300|8	2.00999	up	21.5709	8.74056		4.95432	down	7.731	61.4617	Conserved hypothetical protein.
Os07g0582400|mRNA|AK059423|CDS+3'UTR	2.00991	up	24928.3	9890.29		1.76194	up	3470.33	2075.71	Sorbitol transporter.
Os03g0736400|mRNA|AK105812|CDS+3'UTR	2.00816	up	165.212	67.0805		1.08938	down	2434.15	2745.17	Conserved hypothetical protein 95 family protein.
Os08g0129200|mRNA|AK070034|CDS+3'UTR	2.00811	up	41005.4	16393.6		1.08938	down	145588	164439	Cold shock protein-1.
Os01g0945200|COMBINER_EST|Os01g0945200|8	2.00806	up	1233.78	490.522		1.03051	up	7406.88	7453.6	Amino acid/polyamine transporter I family protein.
Os12g0536900|COMBINER|CI086459|6	2.00725	up	40.429	17.3149		1.21612	up	19.8073	16.4094	(No Hit)
Os08g0376300|mRNA|AK072348|CDS+3'UTR	2.00672	up	40.2063	15.9769		1.3612	up	223.063	170.297	Protein kinase domain containing protein.
Os07g0417500|COMBINER|CI260116|6	2.00671	up	126.447	49.4506		1.26454	up	57.1274	45.4922	(No Hit)
Os03g0225500|mRNA|AK073981|CDS+3'UTR	2.00657	up	627.048	247.892		1.04593	down	2277.76	2471.51	Nup133 nucleoporin family protein.
Os03g0446100|COMBINER_EST|Os03g0446100|8	2.00603	up	15.3438	6.13907		1.3813	down	9.4691	12.9396	Conserved hypothetical protein.
Os03g0179100|COMBINER|CI207475|6	2.00595	up	16.1774	7.08479		1.18477	down	75.3957	92.2452	(No Hit)
Os03g0383800|mRNA|AK062998|5'UTR+CDS	2.00584	up	1955.84	745.793		1.12188	down	1070.84	1240.57	Hypothetical protein.
Os01g0891500|COMBINER_EST|CI422599|6	2.00547	up	30.7966	9.29108		1.90457	up	8.78753	4.29685	GroES-like domain containing protein.
Os12g0414900|COMBINER_EST|Os12g0414900|8	2.00534	up	15.7672	6.20713		1.05387	up	67.3175	66.0914	Endonuclease/exonuclease/phosphatase family protein.
Os03g0145600|mRNA|AK106243|CDS+3'UTR	2.00438	up	1366.19	544.733		1.08259	down	152.074	170.702	Quinonprotein alcohol dehydrogenase-like domain containing protein.
Os09g0573200|mRNA|AK072865|CDS+3'UTR	2.00438	up	705.459	277.271		1.26678	up	534.729	436.251	Conserved hypothetical protein.
Os05g0156700|COMBINER_EST|CI413483|6	2.00431	up	89.4831	35.4217		1.11766	up	146.877	137.285	Mercuric reductase family protein.
Os01g0101300|COMBINER_EST|CI016681|6	2.00353	up	801.315	319.512		1.17798	up	93.513	83.0236	Conserved hypothetical protein.
Os09g0506000|mRNA|AK102346|CDS+3'UTR	2.00295	up	41.5576	17.3566		1.49902	down	9.59253	12.4793	Diphosphonucleotide phosphatase 1 precursor.
Os03g0346800|COMBINER_EST|Os03g0346800|8	2.00284	up	11.2391	4.34207		1.23753	up	11.8979	9.89769	Cation efflux protein family protein.
Os04g0602400|mRNA|AK071005|CDS+3'UTR	2.00156	up	4947.71	1989.91		1.13568	up	2215.63	2021.69	Maltose excess protein 1, chloroplast precursor (Root cap protein 1).
Os08g0443800|mRNA|AK110630|CDS+3'UTR	2.00135	up	91.8285	35.8193		1.96254	up	10.1155	5.44006	CD9/CD37/CD63 antigen family protein.
Os10g0136200|mRNA|AK106351|CDS+3'UTR	2.00017	up	105.603	41.7419		1.03911	up	54.0953	53.3223	Cyclin-like F-box domain containing protein.
Os08g0129200|mRNA|AK101577|CDS+3'UTR	1.99942	up	38360.5	15396.7		1.09676	down	146437	166518	Cold shock protein-1.
Os01g0138900|mRNA|AK058378|CDS+3'UTR	1.99766	up	6042.77	2467.49		1.04853	up	22161.6	21893.7	Mandelate racemase/muconate lactonizing enzyme family protein.
Os12g0565000|mRNA|AK120758|CDS+3'UTR	1.99753	up	11.7594	4.61377		1.18841	up	11.4066	10.0356	Conserved hypothetical protein.
Os12g0124100|mRNA|AK121549|CDS+3'UTR	1.99605	up	25.6352	11.0431		1.65315	up	23.4029	16.791	Disease resistance gene analog PIC13 (Fragment).
Os03g0261800|mRNA|AK060717|CDS+3'UTR	1.99556	up	22466.8	9026.47		1.98099	up	5678.25	2923.39	Hypothetical protein.
Os05g0296800|mRNA|AK108511|CDS+3'UTR	1.99546	up	24.3818	10.3573		1.22344	up	21.3138	17.9991	Hypothetical protein.
Os02g0581700|mRNA|AK072994|CDS+3'UTR	1.99504	up	20.8652	4.72039		1.178	up	13.1008	11.0604	Conserved hypothetical protein.
Os05g0365500|mRNA|AK072352|CDS+3'UTR	1.99482	up	183.836	75.8967		1.01926	down	451.043	478.494	TPR-like domain containing protein.
Os09g0400300|mRNA|AK067085|CDS+3'UTR	1.99471	up	1012.01	412.215		1.26054	up	9648.6	7958.99	Mannitol dehydrogenase (EC 1.1.1.255) (NAD-dependent mannitol dehydrogenase) (Fragment).
Os06g0650900|mRNA|AK107961|CDS+3'UTR	1.99469	up	22639.7	9184.67		1.13371	up	17310.3	15708.6	Heat shock protein DnaJ family protein.
Os07g0169600|mRNA|AK121818|CDS+3'UTR	1.99466	up	182.179	74.2529		1.71141	up	71.5642	43.3488	2OG-Fe(II) oxygenase domain containing protein.
Os03g0643100|mRNA|AK106587|CDS+3'UTR	1.99305	up	12.8391	4.40358		1.58774	up	13.0641	7.89249	Conserved hypothetical protein.
Os03g0838500|mRNA|AK121130|CDS+3'UTR	1.9929	up	14.7531	4.24356		1.00187	up	3.95091	4.13547	Proteinase inhibitor I9, subtilisin propeptide domain containing protein.
Os02g0817700|mRNA|AF251076|5'UTR+CDS	1.99271	up	3669.51	1484.64		1.08617	down	3192.14	3592.72	Acetyl-CoA acyltransferase (3-ketoacyl-coa thiolase) (EC 2.3.1.16).
Os03g0113500|COMBINER_EST|CI404382|1	1.99253	up	327.387	99.4713		1.74068	up	52.973	31.4957	GT-2 factor (Fragment).
Os10g0516900|mRNA|AK107070|CDS+3'UTR	1.99216	up	141.717	56.7947		1.9784	up	89.8839	46.4544	Conserved hypothetical protein.
Os04g0271700|mRNA|AK059031|CDS+3'UTR	1.99188	up	1887.85	756.018		1.0122	up	406.472	414.895	UDP-glucuronosyl/UDP-glucosyltransferase family protein.
Os10g0462300|mRNA|AK073745|CDS+3'UTR	1.99058	up	694.245	278.654		1.11502	up	413.147	385.548	Conserved hypothetical protein.
Os02g0147100|COMBINER_EST|CI250750|6	1.99029	up	11.1945	4.27707		1.01373	down	6.21789	6.45596	Conserved hypothetical protein.
Os02g0753900|COMBINER_EST|CI359009|1	1.99022	up	32.0603	12.8742		2.63209	down	13.7495	37.7558	Conserved hypothetical protein.
Os04g0562500|COMBINER_EST|Os04g0562500|8	1.9901	up	15.3087	5.89933		1.56051	up	6.55195	4.36664	Conserved hypothetical protein.
Os01g0694100|mRNA|AK072480|CDS+3'UTR	1.9893	up	22.9353	8.21251		1.68645	down	4.40678	8.05142	Protein kinase domain containing protein.
Os10g0474300|COMBINER_EST|Os10g0474300|8	1.98919	up	20.4615	4.98124		1.00112	down	4.69046	4.90728	Peptidase, trypsin-like serine and cysteine proteases domain containing protein.
Os07g0123200|mRNA|AK059668|UTR	1.98897	up	39.5553	11.8132		1.21845	down	4.86741	6.18387	Non-protein coding transcript, uncharacterized transcript.
Os11g0522900|COMBINER_EST|Os11g0522900|8	1.98832	up	14.6	6.14157		5.68567	down	4.36302	47.18	Peptidase S10, serine carboxypeptidase family protein.
Os09g0454600|COMBINER_EST|CI444125|6	1.98777	up	148.206	58.5542		1.02151	down	47.3812	50.1161	Phosphate carrier protein, mitochondrial precursor (PTP). Splice isoform B.
Os03g0103700|mRNA|AK103900|UTR	1.98748	up	296.521	118.168		1.13292	down	187.358	220.957	Non-protein coding transcript, uncharacterized transcript.
Os06g0229000|mRNA|AK063733|CDS+3'UTR	1.9863	up	258.159	104.057		1.54899	up	237.11	154.231	FtsH protease (VAR2) (Zinc dependent protease).
Os01g0878000|mRNA|AK061119|CDS+3'UTR	1.98599	up	1261.38	549.529		1.17823	up	4340.74	3819.9	Conserved hypothetical protein.
Os03g0337000|COMBINER|CI211091|6	1.98559	up	14.9179	5.81944		1.01975	down	4.85297	5.20777	(No Hit)
Os08g0549200|mRNA|AK069066|CDS+3'UTR	1.98542	up	19.3499	4.48673		1.02125	down	3.96073	4.25729	Glycoside hydrolase, family 35 protein.
Os04g0533900|COMBINER_EST|Os04g0533900|8	1.98536	up	130.376	52.4574		1.02935	down	104.878	112.521	Heavy metal transport/detoxification protein domain containing protein.
Os10g0573900|mRNA|AK060642|CDS+3'UTR	1.98438	up	3253.54	1314.26		1.01724	down	4958.53	5227.22	NMD3 family protein.
Os11g0638200|mRNA|AY224587|CDS	1.98365	up	54.5801	8.74652		1.43573	down	3.69951	5.54008	Hypothetical protein.
Os02g0826200|mRNA|AK070787|CDS+3'UTR	1.98346	up	498.284	198.059		1.10648	up	2690.14	2525.17	Conserved hypothetical protein.
Os02g0115900|mRNA|AF006825|CDS+3'UTR	1.98294	up	16985.4	6534.7		1.2551	up	13931.4	11515	Endosperm lumenal binding protein.
Os03g0419500|COMBINER|CI180305|6	1.98286	up	40.9045	16.6816		1.27671	up	36.6705	29.5652	(No Hit)
Os09g0406100|COMBINER_EST|CI343198|1	1.98276	up	16.0452	4.24573		2.40528	down	3.75602	11.397	Conserved hypothetical protein.
Os02g0653300|mRNA|AK099958|CDS+3'UTR	1.98244	up	19.3962	7.95928		1.09174	up	48.2912	46.0404	Conserved hypothetical protein.
Os12g0594600|mRNA|AK101239|CDS+3'UTR	1.98241	up	122.263	49.3143		1.16788	down	109.824	132.883	SKP1 component family protein.
Os07g0623200|mRNA|AK058506|CDS+3'UTR	1.98212	up	396.475	160.707		1.08264	up	1067.84	1026.17	Heavy metal transport/detoxification protein domain containing protein.
Os11g0258400|mRNA|AK066086|CDS+3'UTR	1.98203	up	13.3019	5.37329		1.6399	up	7.66878	4.56537	Hypothetical protein.
Os02g0739100|mRNA|AK072070|CDS+3'UTR	1.98189	up	180.482	72.9161		1.26931	up	129.145	105.629	Actin-binding FH2 domain containing protein.
Os04g0640200|mRNA|AK103423|CDS+3'UTR	1.98168	up	41.1942	16.5619		1.42921	up	49.1079	35.9712	Hypothetical protein.
Os05g0194900|mRNA|AK071798|CDS+3'UTR	1.98151	up	238.421	94.9418		1.6014	up	45.2257	29.8205	Pyrophosphate-fructose-6-phosphate 1-phosphotransferase-like protein (Pyrophosphate-dependent phosphofructo-1-kinase-like protein).
Os05g0495300|mRNA|AK067980|UTR	1.98144	up	2868.39	1145.73		1.022	up	968.327	980.466	Hypothetical protein.
Os04g0643700|mRNA|AK072261|CDS+3'UTR	1.98125	up	109	43.9041		1.12012	up	137.274	126.765	TPR-like domain containing protein.
Os11g0246600|COMBINER_EST|Os11g0246600|8	1.98116	up	12.0572	4.65973		1.10654	up	38.5956	35.0949	Peptidase S1C, hrtA/degQ family protein.
Os01g0142000|COMBINER_EST|CB650271|7	1.98097	up	16.5161	4.04623		1.65789	up	7.30359	3.88322	Hypothetical protein.
Os01g0150200|mRNA|AK099465|CDS+3'UTR	1.98094	up	11055.4	4436.62		1.0612	up	2718.76	2655.94	Protein tyrosine phosphatase-like protein, PTPLA family protein.
Os09g0347800|mRNA|AK101995|CDS+3'UTR	1.97845	up	314.207	126.992		1.05884	down	366.107	402.549	Conserved hypothetical protein.
Os05g0545500|mRNA|AK119499|CDS+3'UTR	1.97837	up	31.1767	12.5923		1.00138	up	52.2747	54.2356	Conserved hypothetical protein.
Os09g0493600|mRNA|AK065737|CDS+3'UTR	1.97816	up	2080.96	849.43		1.10693	down	19003.4	21829.7	Iojap-related protein family protein.
Os02g0668200|COMBINER_EST|Os02g0668200|8	1.97807	up	24.5614	5.90552		1.24971	down	5.35062	7.17539	FAR1 domain containing protein.
Os01g0817600|COMBINER_EST|CI415455|6	1.97806	up	45.334	18.4778		1.84985	up	105.032	58.7966	Protein of unknown function DUF567 family protein.
Os09g0356300|mRNA|AK072578|UTR	1.97804	up	17.4734	7.24296		1.34871	down	7.22011	9.76617	Non-protein coding transcript, uncharacterized transcript.
Os03g0836200|mRNA|AK067084|CDS+3'UTR	1.97794	up	472.94	188.682		1.09898	up	2499.71	2358.75	RNA-binding protein RZ-1.
Os01g0203300|mRNA|AK106329|CDS+3'UTR	1.97598	up	80.9161	32.7191		1.02485	down	100.831	107.667	Hypothetical protein.
Os04g0624500|mRNA|AK108237|CDS+3'UTR	1.97587	up	46.3692	18.8774		1.01169	down	5.37535	5.6234	Polyphenol oxidase (EC 1.10.3.1) (Fragment).
Os10g0568200|mRNA|AK070073|CDS+3'UTR	1.97584	up	12.8498	4.62315		3.55395	down	8.50802	44.5436	GroEL-like chaperone, ATPase domain containing protein.
Os07g0553600|mRNA|AK064506|CDS+3'UTR	1.97564	up	310.424	124.846		1.06312	up	294.399	287.111	Conserved hypothetical protein.
Os05g0139200|mRNA|AK108058|CDS+3'UTR	1.97554	up	15.3814	6.29566		1.17545	down	24.5809	30.0475	Cyclin-like F-box domain containing protein.
Os03g0761200|mRNA|AK064205|CDS+3'UTR	1.9753	up	67.36	27.1602		1.25989	down	191.238	252.062	Conserved hypothetical protein.
Os11g0214700|COMBINER_EST|Os11g0214700|8	1.97522	up	16.8117	6.87597		1.01821	down	5.08117	5.40556	Conserved hypothetical protein.
Os01g0864000|mRNA|AK106759|CDS+3'UTR	1.97518	up	16.9039	4.06181		3.30536	down	3.65141	18.968	Conserved hypothetical protein.
Os01g0807800|mRNA|AK065492|CDS+3'UTR	1.97482	up	19.6287	7.62313		1.0508	down	37.2142	40.1746	Conserved hypothetical protein.
Os12g0562000|mRNA|AY072714|CDS+3'UTR	1.97432	up	340.271	134.471		1.17046	up	206.017	181.753	Hypothetical protein.
Os03g0166000|mRNA|AK072498|CDS+3'UTR	1.97426	up	67.8195	28.0016		1.38956	down	349.313	503.869	DNA/RNA-binding protein Alba/DUF78 domain containing protein.
Os03g0193700|COMBINER_EST|CI245760|6	1.97371	up	610.885	250.637		1.10733	up	5872.52	5501.59	Rab geranylgeranyltransferase, beta subunit.
Os11g0452400|mRNA|AK066853|CDS+3'UTR	1.97203	up	79.8803	32.4856		1.08942	up	49.583	48.1766	Conserved hypothetical protein.
Os12g0109900|mRNA|AK063972|CDS+3'UTR	1.97202	up	107.428	43.9001		1.08732	down	86.8318	97.2813	Double-stranded RNA binding domain containing protein.
Os07g0181000|mRNA|AK066918|CDS+3'UTR	1.97175	up	913.217	371.56		1.09591	up	7476.45	7075.15	Pyruvate kinase isozyme A, chloroplast precursor (EC 2.7.1.40).
Os03g0781200|mRNA|AK110946|CDS+3'UTR	1.97157	up	75.4269	30.1737		1.11905	up	222.059	207.378	Conserved hypothetical protein.
Os04g0348100|mRNA|AK103339|CDS+3'UTR	1.97086	up	331.852	137.221		1.20604	down	789.192	986.854	Conserved hypothetical protein.
Os03g0802200|mRNA|AK111769|CDS+3'UTR	1.97036	up	870.249	349.7		2.62607	up	474.932	189.049	Hypothetical protein.
Os03g0103900|mRNA|AK107972|CDS+3'UTR	1.97014	up	25.2639	9.80334		1.52952	down	13.2817	19.8492	Conserved hypothetical protein.
Os05g0104700|mRNA|AK108676|CDS+3'UTR	1.96996	up	23.277	9.74626		1.81527	down	19.7039	44.5651	Leucine-rich repeat, plant specific containing protein.
Os03g0307200|mRNA|AK112011|CDS+3'UTR	1.96956	up	434.464	176.878		1.26049	down	45.5919	59.8783	Nicotianamine synthase 1 (EC 2.5.1.43) (S-adenosyl-L-methionine:S- adenosyl-L-methionine:S-adenosyl-methionine 3-amino-3- carboxypropyltransferase 1) (HvNAS1).
Os03g0189400|mRNA|AK067720|CDS+3'UTR	1.96861	up	2017.74	814.75		1.64432	up	1591.33	1001.45	Alcohol dehydrogenase ADH.
Os03g0728900|COMBINER_EST|Os03g0728900|8	1.96838	up	52.3045	21.457		1.67143	up	68.7348	42.9217	Basic helix-loop-helix dimerisation region bHLH domain containing protein.
Os06g0233800|COMBINER_EST|CI219139|6	1.96704	up	2647.12	1084.84		1.20723	up	801.176	688.486	Conserved hypothetical protein.
Os05g0359700|mRNA|AK063590|CDS+3'UTR	1.96634	up	2565.49	1058.23		1.07839	down	9914.26	11110	Conserved hypothetical protein.
Os09g0559500|COMBINER|CI003069|6	1.9658	up	65.0152	26.4945		1.03642	up	16.2988	13.688	(No Hit)
Os08g0551300|COMBINER_EST|Os08g0551300|8	1.96554	up	26.0744	10.5191		2.09564	down	7.0484	15.5423	Arabidopsis conserved protein family protein.
Os01g0872500|mRNA|AK068086|CDS+3'UTR	1.96504	up	52.3584	21.2808		1.27597	up	1144.89	928.833	Oligopeptide transporter-like protein.
Os03g0830800|mRNA|AK109894|CDS+3'UTR	1.96488	up	18.385	8.58056		1.11632	down	4.20575	4.85698	Plant invertase/pectin methylesterase inhibitor domain containing protein.
Os11g0244200|mRNA|AK107883|CDS+3'UTR	1.9646	up	13.2994	5.25285		1.13947	down	4.82658	5.70083	Pisum sativum 17.9 kDa heat shock protein (hsp17.9) (Fragment).
Os01g0514800|COMBINER|CI260116|6	1.96457	up	126.57	50.1759		1.14534	up	60.2438	53.7285	(No Hit)
Os03g0669100|mRNA|AK063742|CDS+3'UTR	1.96403	up	1153.54	470.293		1.03373	up	1708.44	1715.01	Deoxyuridine 5'-triphosphate nucleotidohydrolase (EC 3.6.1.23) (dUTPase) (dUTP pyrophosphatase) (P18).
Os04g0493400|mRNA|AK060363|CDS+3'UTR	1.96398	up	87.9024	40.9645		2.46589	up	572.448	237.633	Endochitinase A precursor (EC 3.2.1.14) (Seed chitinase A).
Os09g0518600|COMBINER_EST|Os09g0518600|8	1.96374	up	21.499	8.57679		2.1029	up	15.0373	8.80627	Conserved hypothetical protein.
Os01g0299700|mRNA|AK108504|CDS+3'UTR	1.96302	up	10.879	4.38573		1.34236	up	15.3255	11.9332	3'-5' exonuclease domain containing protein.
Os03g0244200|mRNA|AK105771|CDS+3'UTR	1.96295	up	498.459	196.216		1.4421	up	509.881	367.369	Thaumatin-like protein.
Os05g0420900|mRNA|AK099601|CDS+3'UTR	1.9629	up	10.3719	4.20288		1.48648	down	24.4339	37.9279	Conserved hypothetical protein.
Os01g0123500|COMBINER_EST|Os01g0123500|8	1.96177	up	147.406	44.1296		1.0907	up	78.3832	74.1603	Ubiquitin ligase SINAT5 (EC 6.3.2.-) (Seven in absentia homolog 5). Splice isoform 2.
Os04g0448000|COMBINER|CI355485|4	1.96159	up	50.1539	19.3775		1.36971	up	40.494	30.6449	(No Hit)
Os06g0253100|mRNA|AK105317|CDS+3'UTR	1.9614	up	3390.37	1392.21		1.33299	up	233.472	190.36	Heat shock protein Hsp20 domain containing protein.
Os03g0858800|mRNA|AK109467|CDS+3'UTR	1.96014	up	1716	709.138		1.67518	up	426.366	265.174	Multi antimicrobial extrusion protein MatE family protein.
Os01g0897800|mRNA|AF140489|5'UTR+CDS	1.95925	up	42.5126	17.0764		1.04275	down	15.6102	17.5216	Rad21/Rec8 like protein, N-terminal domain containing protein.
Os04g0585900|mRNA|AK064763|CDS+3'UTR	1.95883	up	511.725	234.139		1.35751	up	587.604	449.34	Protein of unknown function DUF581 family protein.
Os11g0133700|mRNA|AK058784|5'UTR+CDS	1.95874	up	35.0888	14.7923		2.39587	up	84.0195	28.6488	Hypothetical protein.
Os02g0115900|mRNA|AK119653|CDS+3'UTR	1.95799	up	18182.4	7113.46		1.25219	up	15441.5	12825.3	Endosperm lumenal binding protein.
Os03g0149400|mRNA|AK111396|CDS+3'UTR	1.95777	up	26.1193	10.8242		1.03422	up	56.6043	57.1722	TPR-like domain containing protein.
Os11g0485200|mRNA|AK068468|CDS+3'UTR	1.95737	up	56.1896	22.4532		1.08394	up	270.719	259.352	ATPase, E1-E2 type family protein.
Os04g0450000|mRNA|AK108406|CDS+3'UTR	1.95676	up	79.5889	27.7911		1.38611	up	29.575	22.0882	FYVE/PHD zinc finger domain containing protein.
Os02g0166800|mRNA|AK106854|CDS+3'UTR	1.9567	up	11.3272	4.32382		1.05312	down	4.49856	5.21826	Ribulose bisphosphate carboxylase, large chain family protein.
Os06g0673800|mRNA|AK066054|CDS+3'UTR	1.95668	up	19.1945	7.92138		1.72044	up	15.0865	9.23164	Hypothetical protein.
Os01g0134200|mRNA|AK102394|CDS+3'UTR	1.95661	up	14.8876	5.85052		1.25661	down	36.7545	47.911	Conserved hypothetical protein.
Os10g0484400|mRNA|AK107124|CDS+3'UTR	1.95623	up	15.0404	5.99281		1.00465	down	44.9493	48.3595	Ribosomal protein L18P/L5E family protein.
Os11g0655600|COMBINER|CI177176|6	1.95615	up	76.0061	30.8774		1.24216	up	54.158	45.2131	(No Hit)
Os04g0289600|mRNA|AK111140|CDS+3'UTR	1.95613	up	34.3185	14.598		1.05377	down	4.50404	5.02407	Allergen V5/Tpx-1 related family protein.
Os05g0587500|COMBINER_EST|CI260116|6	1.95585	up	132.35	53.0604		1.05664	up	55.4399	53.9471	Peptidase aspartic family protein.
Os01g0155500|mRNA|AK099840|CDS+3'UTR	1.95575	up	3805.97	1555.81		1.15774	up	2461.48	2210.52	Resistance protein candidate (Fragment).
Os12g0150000|COMBINER_EST|BI306423|7	1.95567	up	4543.06	1858.65		1.35677	up	12942.5	9982.04	Conserved hypothetical protein.
Os07g0421000|mRNA|AK071522|CDS+3'UTR	1.95545	up	87.1492	35.8031		1.06057	up	392.012	382.521	Cyclin-like F-box domain containing protein.
Os04g0528400|mRNA|AK101159|CDS+3'UTR	1.95534	up	105.599	42.8269		1.03291	down	164.891	176.784	Hus1-like protein family protein.
Os02g0525600|mRNA|AK069214|CDS+3'UTR	1.95472	up	1406.96	575.627		1.03319	up	9545.44	9569.81	Conserved hypothetical protein.
Os02g0814600|mRNA|AK066382|CDS+3'UTR	1.95471	up	28.3871	11.4754		1.25035	up	40.75	33.5569	Conserved hypothetical protein.
Os04g0595100|mRNA|AK068754|5'UTR+CDS	1.95449	up	310.559	127.245		1.04051	up	5386.91	5365.53	Protein of unknown function DUF760 family protein.
Os01g0728300|mRNA|AK073238|CDS+3'UTR	1.95449	up	116.232	45.7816		1.33661	up	67.1699	52.1537	Cytochrome P450 monooxygenase CYP72A5 (Fragment).
Os10g0381800|mRNA|AK100608|CDS+3'UTR	1.95433	up	400.053	164.04		1.19816	up	223.362	193.431	SWIM Zn-finger domain containing protein.
Os02g0644000|mRNA|AK070079|CDS+3'UTR	1.95414	up	748.593	307.579		1.05935	up	833.828	816.54	C13 endopeptidase NP1 (Fragment).
Os02g0317200|COMBINER_EST|CI142165|6	1.95404	up	183.91	75.4595		1.16763	up	132.03	117.76	Cyclin-like F-box domain containing protein.
Os09g0522000|mRNA|AF300972|CDS+3'UTR	1.954	up	97.8309	36.955		1.01381	up	86.4683	88.5497	CBF-like protein.
Os11g0209200|mRNA|AK106902|CDS+3'UTR	1.95346	up	146.152	60.0884		1.08639	up	336.249	320.914	Ribosomal RNA apurinic site specific lyase.
Os07g0209000|mRNA|AK059111|CDS+3'UTR	1.95306	up	1404.43	571.96		1.23699	up	1298.28	1087.17	Dolichyl-di-phosphooligosaccharide-protein glycotransferase (Oligosaccharyltransferase)-like.
Os02g0795200|mRNA|AK059349|CDS+3'UTR	1.95287	up	12.1461	5.07805		1.33683	down	7.03929	10.5597	Conserved hypothetical protein.
Os04g0668900|mRNA|AF085174|CDS+3'UTR	1.95268	up	276.067	112.988		1.04266	up	744.386	741.201	Oxidase (OSJNBa0043A12.16 protein).
Os05g0467700|mRNA|AK064247|CDS+3'UTR	1.95255	up	33.9838	14.198		1.05894	up	245.056	241.056	Conserved hypothetical protein.
Os05g0539800|mRNA|AK102316|CDS+3'UTR	1.95248	up	473.319	193.603		1.4755	up	1543.63	1084.7	Protein of unknown function DUF778 family protein.
Os03g0353900|mRNA|AK073188|CDS+3'UTR	1.95244	up	17.8719	7.57883		1.57315	up	35.8692	25.0857	Hypothetical protein.
Os02g0266100|mRNA|AK073513|CDS+3'UTR	1.95212	up	1895.3	776.671		1.09118	up	2859.15	2713.2	Zn-finger, U1-like domain containing protein.
Os10g0185700|COMBINER|CI086459|6	1.95205	up	32.4236	13.6707		1.00156	down	15.1523	15.8466	(No Hit)
Os03g0220700|mRNA|AK064093|UTR	1.95184	up	1322.83	543.213		1.09645	up	454.992	429.959	Peptidase, trypsin-like serine and cysteine proteases domain containing protein.
Os01g0528800|mRNA|AK068824|CDS+3'UTR	1.95012	up	11876.6	4826.15		1.03543	down	3660.66	3927.1	Cinnamyl alcohol dehydrogenase.
Os03g0246800|mRNA|AK102770|5'UTR+CDS	1.94968	up	135.547	54.7143		1.09417	up	109.463	102.921	Guanine nucleotide exchange factor-like protein.
Os11g0579300|mRNA|AK064468|CDS+3'UTR	1.9496	up	377.657	155.364		1.12412	up	203.523	187.78	Hypothetical protein.
Os02g0115900|mRNA|AK066006|CDS+3'UTR	1.94959	up	16210.6	6375.29		1.21675	up	13817.3	11770.4	Endosperm lumenal binding protein.
Os11g0672200|mRNA|AK107783|CDS+3'UTR	1.9495	up	47.9394	19.6649		1.47531	up	22.8563	16.2675	Protein kinase-like domain containing protein.
Os09g0389500|COMBINER_EST|Os09g0389500|8	1.949	up	36.3104	18.1526		2.71513	up	120.733	56.6268	Conserved hypothetical protein.
Os03g0323500|mRNA|AK066439|CDS+3'UTR	1.9486	up	274.112	116.625		1.51359	up	136.566	93.5709	Arf GTPase activating protein family protein.
Os03g0725300|mRNA|AK073636|CDS+3'UTR	1.94852	up	205.494	84.0875		1.14303	up	343.247	311.267	Metallophosphoesterase domain containing protein.
Os03g0150600|mRNA|AK071903|CDS+3'UTR	1.9485	up	210.12	85.7503		3.61605	up	156.109	46.2003	High affinity phosphate transporter 2 (Phosphate transporter).
Os06g0172200|mRNA|AK070725|CDS+3'UTR	1.94846	up	3669.74	1506.22		1.07927	up	1041.79	1003.97	Calcium-binding EF-hand domain containing protein.
Os02g0717700|mRNA|AK063075|UTR	1.94826	up	24.1767	10.3546		1.01557	down	31.5507	33.4877	Non-protein coding transcript, unclassifiable transcript.
Os04g0445600|COMBINER_EST|Os04g0445600|8	1.94757	up	26.9404	12.1393		1.5062	up	26.6848	18.9975	Conserved hypothetical protein.
Os12g0285100|mRNA|AK100362|CDS+3'UTR	1.94752	up	115.293	42.0417		1.42875	up	52.3584	37.9138	ARM repeat fold domain containing protein.
Os01g0311700|mRNA|AK072493|CDS+3'UTR	1.94751	up	131.224	56.0787		1.18077	up	261.81	234.007	Plant invertase/pectin methylesterase inhibitor domain containing protein.
Os03g0345100|mRNA|AK065579|CDS+3'UTR	1.94709	up	243.08	98.8683		1.05482	up	239.72	237.501	Rad9 family protein.
Os06g0282000|COMBINER|CI544971|0	1.94695	up	67.8124	27.9176		1.17559	up	7.44775	6.4383	(No Hit)
Os02g0755200|mRNA|AK070699|CDS+3'UTR	1.94679	up	19.2592	7.90257		1.42458	down	21.0763	31.6995	Amine oxidase family protein.
Os02g0818000|mRNA|AK104947|CDS+3'UTR	1.94534	up	19889.8	9467.34		1.50652	up	178440	122856	CBS domain containing protein.
Os04g0470500|COMBINER_EST|Os04g0470500|8	1.94529	up	16.3257	7.34955		2.63403	down	6.18776	16.1491	Disease resistance protein family protein.
Os11g0471100|mRNA|AK106751|CDS+3'UTR	1.94487	up	25.7922	10.614		1.08683	down	20.4652	22.8085	Hypothetical protein.
Os01g0654400|COMBINER_EST|CI046497|0	1.94442	up	47.6148	19.869		1.24727	down	3094.61	4023.47	Conserved hypothetical protein.
Os07g0438600|mRNA|AK102261|CDS+3'UTR	1.9444	up	25.2114	10.3577		1.33421	up	5.48273	4.3499	Proteinase inhibitor I9, subtilisin propeptide domain containing protein.
Os03g0728200|COMBINER_EST|CI537197|6	1.9443	up	26.2345	10.7989		1.48045	down	27.2418	42.1667	Protein prenyltransferase domain containing protein.
Os11g0209100|mRNA|AK064391|CDS+3'UTR	1.94415	up	13.5125	5.65405		1.09021	down	96.5079	109.068	Cyclin-like F-box domain containing protein.
Os05g0475700|mRNA|AK105733|CDS+3'UTR	1.94371	up	2279.99	968.513		1.09316	up	5028.51	4762.03	Nodulin-like domain containing protein.
Os05g0539800|mRNA|AK061570|CDS+3'UTR	1.94365	up	388.435	160.58		1.50502	up	1244.58	859.06	Protein of unknown function DUF778 family protein.
Os05g0168800|mRNA|AK101173|CDS+3'UTR	1.94344	up	79.6493	32.2302		1.40218	up	125.277	93.4818	Spectrin repeat containing protein.
Os01g0272800|COMBINER_EST|CI136438|6	1.94313	up	151.127	62.0761		1.10805	up	3784.59	3542.89	Conserved hypothetical protein.
Os01g0929500|mRNA|AK111399|CDS+3'UTR	1.94293	up	388.481	158.132		1.24438	up	498.246	413.354	Carbonyl reductase-like protein.
Os01g0689000|mRNA|AK111204|CDS+3'UTR	1.94263	up	389.089	159.969		1.16774	up	238.787	210.303	Conserved hypothetical protein.
Os05g0524300|mRNA|AK065794|CDS+3'UTR	1.94255	up	1282.97	522.148		1.04336	down	667.561	718.313	Mitochondrial processing peptidase.
Os03g0295600|mRNA|AK102156|CDS+3'UTR	1.94249	up	138.774	58.3561		1.10498	up	102.063	94.4531	Protein kinase domain containing protein.
Os01g0870100|mRNA|AK067564|CDS+3'UTR	1.94232	up	131.759	54.0843		1.00308	down	140.013	145.195	DMI1 protein.
Os03g0596300|COMBINER_EST|CB633841|7	1.94217	up	51.693	21.354		1.13043	up	31.0524	28.3769	Endonuclease/exonuclease/phosphatase family protein.
Os04g0194600|mRNA|AK100180|CDS+3'UTR	1.94184	up	90.1499	38.5285		1.05226	up	138.001	136.271	PCF1.
Os06g0177400|COMBINER|CI243876|6	1.94165	up	228.862	91.7805		1.0846	up	401.911	387.848	(No Hit)
Os11g0240600|mRNA|AK120858|CDS+3'UTR	1.94075	up	577.09	242.308		1.18372	up	2454.41	2144.97	Esterase/lipase/thioesterase domain containing protein.
Os05g0571100|mRNA|AK068658|CDS+3'UTR	1.94056	up	1114.02	473.584		1.07329	down	4252.6	4726.99	Plant specific of unknown function DUF860 family protein.
Os01g0182600|mRNA|AK072166|CDS+3'UTR	1.94033	up	8990.39	3761.69		1.00981	down	25751.1	26955.8	Gigantea homologue (Fragment).
Os02g0553000|COMBINER_EST|CI421830|6	1.94029	up	16.8549	4.28954		1.26954	down	3.97867	5.22107	Protein kinase domain containing protein.
Os02g0657400|COMBINER|CI425127|x	1.9397	up	146.813	60.856		1.05902	up	28.2692	28.6147	(No Hit)
Os09g0546400|mRNA|AK072378|CDS+3'UTR	1.93919	up	50.6288	22.325		1.15791	up	106.744	96.4858	Hypothetical protein.
Os05g0241100|mRNA|AK120403|CDS+3'UTR	1.93885	up	35.4046	14.7844		1.31723	up	60.0984	47.2344	Leucyl-tRNA synthetase, cytoplasmic (EC 6.1.1.4) (Leucine--tRNA ligase) (LeuRS).
Os06g0101100|mRNA|AK111058|CDS+3'UTR	1.93883	up	126.608	52.4406		1.15813	down	150.402	180.313	Conserved hypothetical protein.
Os05g0583400|mRNA|AK101992|CDS+3'UTR	1.93879	up	54.2752	22.6372		1.10583	down	65.0682	75.1267	Mitochondrial import receptor subunit TOM7-1 (Translocase of outer membrane 7 kDa subunit 1).
Os07g0224900|mRNA|AK111745|CDS+3'UTR	1.93836	up	20.853	8.61181		1.67362	down	44.7955	77.979	WD40-like domain containing protein.
Os08g0562600|mRNA|AK099905|CDS+3'UTR	1.93803	up	10887.5	4502.01		1.05154	down	14076.4	15446.5	C2 domain containing protein.
Os09g0298200|mRNA|AK060270|CDS+3'UTR	1.93652	up	5899.99	2473.9		1.2294	up	3510.15	2948.33	ADP-glucose pyrophosphorylase small subunit.
Os03g0836200|mRNA|AK058443|CDS+3'UTR	1.93646	up	2315.96	963.801		1.0162	up	12027.6	12257.2	RNA-binding protein RZ-1.
Os11g0162700|mRNA|AK073178|UTR	1.9361	up	12.8164	4.12861		1.72877	up	11.6443	7.01647	Non-protein coding transcript, uncharacterized transcript.
Os04g0322000|COMBINER|CI082393|6	1.93601	up	69.6431	28.9587		1.11426	up	50.949	47.8481	(No Hit)
Os07g0455100|COMBINER_EST|Os07g0455100|8	1.93583	up	63.0802	26.5323		1.18473	down	209.062	256.917	TPR-like domain containing protein.
Os07g0599300|mRNA|AK107490|CDS+3'UTR	1.93533	up	17.3969	7.40329		1.08945	down	12.5091	12.9424	Hypothetical protein.
Os06g0115200|COMBINER_EST|Os06g0115200|8	1.93514	up	158.649	66.4463		1.16777	up	502.402	452.235	WD40-like domain containing protein.
Os07g0691300|mRNA|AK069499|CDS+3'UTR	1.93487	up	680.176	288.562		1.05478	up	45.5904	44.6877	Wound-induced WI12 family protein.
Os05g0268400|COMBINER_EST|Os05g0268400|8	1.93473	up	9.77824	4.00416		1.06597	down	48.1476	53.5916	Hypothetical protein.
Os09g0541000|mRNA|AK067792|CDS+3'UTR	1.93469	up	1191.33	533.815		1.27733	up	39187.3	31768.5	Aquaporin PIP2.3 (Plasma membrane intrinsic protein 2c) (PIP2c) (TMP2C) (RD28-PIP) (Water-stress induced tonoplast intrinsic protein) (WSI-TIP).
Os08g0298700|COMBINER_EST|CI260116|6	1.9346	up	132.057	53.9537		1.19434	up	54.9749	46.8545	Male sterility protein family protein.
Os11g0569800|mRNA|AK103869|CDS+3'UTR	1.93446	up	30.5645	12.6143		1.17262	up	18.3213	15.7734	Receptor kinase-like protein.
Os05g0270800|COMBINER_EST|Os05g0270800|8	1.93415	up	140.694	58.5673		1.05025	down	826.466	906.928	Phosphoribosylglycinamide formyltransferase, chloroplast precursor (EC 2.1.2.2) (GART) (GAR transformylase) (5'-phosphoribosylglycinamide transformylase).
Os09g0423200|COMBINER_EST|CI197462|6	1.93365	up	138.666	57.8032		1.42306	up	70.5534	51.4416	Protein kinase domain containing protein.
Os09g0568700|mRNA|AK109010|CDS+3'UTR	1.9335	up	21.6322	9.12969		1.20187	up	5.29572	4.53634	Germin family protein.
Os07g0130100|mRNA|AK069990|CDS+3'UTR	1.93311	up	11.0214	4.49958		1.97529	down	26.6249	109.365	Lectin-like receptor kinase 7;2.
Os06g0703900|mRNA|AK060648|CDS+3'UTR	1.93289	up	5664.02	2358.72		1.73097	up	3698	2214.41	Myb, DNA-binding domain containing protein.
Os10g0578800|mRNA|AK065615|CDS+3'UTR	1.93239	up	19805.8	8517.01		1.3031	down	4042.48	5409.17	LrgB-like protein family protein.
Os11g0432900|mRNA|AK069378|CDS+3'UTR	1.93142	up	3616.77	1527.91		1.32486	up	1209.75	939.487	Peptidase S10, serine carboxypeptidase family protein.
Os03g0197900|mRNA|AK111079|CDS+3'UTR	1.92985	up	20.4114	6.07062		1.689	down	5.35732	11.6367	Uncharacterized plant-specific domain containing protein.
Os06g0669200|mRNA|AK062363|CDS+3'UTR	1.92933	up	18.9485	7.80876		1.13093	down	21.6044	25.1548	Hypothetical protein.
Os04g0485400|mRNA|AK120649|CDS+3'UTR	1.92875	up	762.882	315.97		1.1144	up	1666.2	1551.57	Nucleotide-binding protein.
Os08g0535800|mRNA|AK061543|CDS+3'UTR	1.9284	up	27179	11279.8		1.06343	down	8088.64	8916.48	No apical meristem (NAM) protein domain containing protein.
Os03g0625800|mRNA|AK099619|CDS+3'UTR	1.92807	up	14.9886	6.32071		1.13829	up	26.2843	24.266	Zn-finger, cysteine-rich C6HC domain containing protein.
Os03g0571700|mRNA|AK107345|CDS+3'UTR	1.92773	up	1234.15	512.65		1.24919	up	889.579	738.962	TRANSPARENT TESTA 12 protein.
Os05g0369100|COMBINER|CI223957|6	1.92763	up	11.9542	4.2608		2.63081	up	11.0259	4.35689	(No Hit)
Os06g0667300|mRNA|AK102272|UTR	1.92689	up	11.633	4.61863		1.44495	up	6.00997	4.23303	Non-protein coding transcript, unclassifiable transcript.
Os01g0604600|mRNA|AK109640|CDS+3'UTR	1.92684	up	494.555	176.619		1.52041	up	199.89	136.472	Conserved hypothetical protein.
Os02g0633100|mRNA|AK064495|5'UTR+CDS	1.9267	up	416.792	172.322		1.07427	up	393.987	374.97	Winged helix DNA-binding domain containing protein.
Os01g0781700|COMBINER_EST|CI374530|6	1.92658	up	1128.93	470.981		1.04904	up	449.519	444.875	Disease resistance protein family protein.
Os12g0531300|COMBINER|CI260116|6	1.92658	up	130.263	52.7967		1.26942	up	60.6253	48.4189	(No Hit)
Os09g0298500|mRNA|AK062446|CDS+3'UTR	1.92622	up	14.4949	5.56587		1.22054	down	4.73912	5.96653	Zn-finger, RING domain containing protein.
Os07g0684000|mRNA|Y08988|CDS+3'UTR	1.92501	up	144858	60142.5		1.07172	up	72055	71312.5	Ricin B-related lectin domain containing protein.
Os12g0562000|mRNA|AK120607|CDS+3'UTR	1.92496	up	331.738	136.605		1.29132	up	216.425	172.817	Hypothetical protein.
Os05g0495300|mRNA|AK061674|UTR	1.92496	up	19120.6	7877.68		1.12565	up	6595.22	6074.41	Hypothetical protein.
Os07g0179000|mRNA|AK100008|CDS+3'UTR	1.92484	up	109.516	45.3456		1.0338	up	107.674	107.957	TPR-like domain containing protein.
Os11g0184900|mRNA|AK063399|CDS+3'UTR	1.92439	up	62860.4	25891.2		1.066	down	15905.7	17591.5	OsNAC5 protein.
Os12g0197200|mRNA|AK121465|CDS+3'UTR	1.92433	up	97.4799	40.1257		1.0779	up	178.713	173.001	Hypothetical protein.
Os11g0152600|mRNA|AK063047|UTR	1.92407	up	140.578	57.8292		1.21066	up	69.339	59.085	Non-protein coding transcript, uncharacterized transcript.
Os08g0501500|COMBINER_EST|Os08g0501500|8	1.92371	up	122.251	50.9609		1.40976	up	109.989	80.7427	Serine/threonine protein kinase family protein.
Os03g0576900|mRNA|AK064598|CDS+3'UTR	1.92353	up	77.8265	32.3629		1.08193	down	109.168	122.117	Amino acid/polyamine transporter I family protein.
Os11g0634200|mRNA|AK066700|CDS+3'UTR	1.92345	up	5602.29	2304.38		1.41038	up	7088.48	5239.23	Hypothetical protein.
osa-miR171b|Os08|3'seq	1.92328	up	16.7852	4.32218		1.00025	down	4.00029	4.1946	miRNA
Os04g0636800|mRNA|AK104813|CDS+3'UTR	1.92151	up	37251.6	15879.7		1.07771	down	107415	120047	Conserved hypothetical protein.
Os01g0803800|mRNA|AK064306|CDS+3'UTR	1.92144	up	40.4811	16.9425		1.32868	down	27.2208	37.6385	Cytochrome P450 family protein.
Os04g0179700|mRNA|AY347880|CDS	1.92102	up	10.4588	4.06081		1.01916	down	3.69908	3.96234	Terpene synthase.
Os10g0552400|mRNA|AK121815|CDS+3'UTR	1.92074	up	447.094	154.646		1.49518	up	116.801	81.1319	U box domain containing protein.
Os03g0676100|COMBINER_EST|Os03g0676100|8	1.92046	up	77.9136	32.6814		1.06453	up	100.625	98.8384	Protein of unknown function DUF589 family protein.
Os06g0470700|COMBINER_EST|Os06g0470700|8	1.91959	up	17.0335	4.39613		1.00057	up	4.11221	4.31231	Hypothetical protein.
Os01g0795300|mRNA|AK101716|UTR	1.91833	up	102.888	42.8104		1.06797	up	58.0323	56.2937	Hypothetical protein.
Os05g0459900|mRNA|AK111268|CDS+3'UTR	1.9183	up	14.9214	6.24131		1.17446	up	7.54222	6.6707	60S ribosomal protein L36-1.
Os03g0126700|mRNA|AK099929|CDS+3'UTR	1.91801	up	5532.91	2287.46		1.07091	up	252.717	244.344	Heavy metal transport/detoxification protein domain containing protein.
Os08g0531300|mRNA|AK067106|CDS+3'UTR	1.91758	up	1768.08	736.514		1.06855	up	2209.7	2145.73	SUA5/yciO/yrdC, N-terminal domain containing protein.
Os03g0807200|mRNA|AK122072|UTR	1.91758	up	293.67	122.503		1.16046	down	197.018	236.964	Conserved hypothetical protein.
Os01g0874800|mRNA|AK065916|CDS+3'UTR	1.91707	up	12.5779	5.39015		1.47632	down	76.3146	123.369	5'-3' exonuclease domain containing protein.
Os03g0793700|mRNA|AK121667|CDS+3'UTR	1.91706	up	13.0051	5.41057		1.09481	down	5.15689	6.00986	Globulin 2 (Fragment).
Os04g0458300|mRNA|AK059553|CDS+3'UTR	1.91667	up	923.608	385.072		1.38848	up	1659.11	1235.64	Non-cell-autonomous protein pathway2.
Os05g0353400|mRNA|AB011270|CDS+3'UTR	1.91654	up	454.832	192.45		1.18878	down	1472.45	1816.67	Importin-beta, N-terminal domain containing protein.
Os12g0162800|mRNA|AK108059|CDS+3'UTR	1.91624	up	18.114	7.67881		1.07457	up	8.63874	9.42047	Hypothetical protein.
Os06g0591400|mRNA|AK061129|CDS+3'UTR	1.91622	up	7457.78	3245.36		2.06826	up	9000.8	4408.3	Conserved hypothetical protein.
[truncated: 40,477 more rows]
